# Supplementary material for: The Penicillium chrysogenum transporter PcAraT enables high-affinity, glucose-insensitive l-arabinose transport in Saccharomyces cerevisiae
Source: Biotechnol Biofuels. 2018 Mar 13;11:63. doi: 10.1186/s13068-018-1047-6 (PMC5848512; doi:10.1186/s13068-018-1047-6)
Supplement: Supplementary file 2 — Additional file 2. Differentially expressed genes in P. chrysogenum chemostat cultures over three different conditions (d-glucose-, l-arabinose, and ethanol-limited). The table includes 540 genes that were differentially expressed amongst d-glucose-, l-arabinose, and ethanol-limited chemostat cultures of P. chrysogenum (7.5 g L−1, 7.5 g L−1, 5.8 g L−1, respectively, D = 0.03 h−1, T = 30 °C). 137 transcripts exhibited a fold-change higher than three on l-arabinose and lower than three on ethanol relative to the d-glucose condition (the top 137 genes presented in the table). Shown are averages from triplicate (d-glucose) or duplicate chemostat cultures (l-arabinose, ethanol), the respective standard deviation and the ratio of gene expression levels in the presence of l-arabinose over d-glucose (Ara vs. Glc), as well as ethanol over d-glucose (EtOH vs. Glc). [file 13068_2018_1047_MOESM2_ESM.xlsx]

## Sheet: Diff. expressed (540 genes) 
	Arabinose responsive genes
										Fold-change	Fold-change
	Gene ID	Gene Name	q-value(%)	Glc	StDev	Ara	StDev	EtOH	StDev	Ara vs Glc	EtOH vs Glc
	Pc12g02040	endoarabinanase abnc - Penicillium chrysogenum	0	12	0	4096.3	173.383	12	0	341.358	1
	Pc18g02260	strong similarity to hypothetical protein contig589.tfa_2210cg - Aspergillus fumigatus	0	12	0	3342	97.7222	16.7	6.6468	278.5	1.39167
	Pc14g01800	strong similarity to beta-galactosidase - Thermus sp.	0	13.2333	2.0502	1956.75	46.0327	12	0	147.865	0.906801
	Pc13g08250	strong similarity to hypothetical protein 1144_scaffold_2.tfa_20cg - Fusarium graminearum	0	23.7333	7.39211	2955.15	258.306	36.05	8.83883	124.515	1.51896
	Pc21g09930	strong similarity to hypothetical protein contig_1_38_scaffold_2.tfa_510cg - Aspergillus nidulans	0	12	0	1207.45	89.7319	12.8	1.13137	100.621	1.06667
	Pc20g07030	strong similarity to 1,4-beta-D-arabinoxylan arabinofuranohydrolase axhA - Aspergillus niger	0	24.1333	7.71125	2173.55	127.491	33.75	8.98026	90.0642	1.39848
	Pc22g22570	similarity to hypothetical protein An04g08610 - Aspergillus niger	0	12.4667	0.80829	1108.75	29.9106	12	0	88.9372	0.962567
	Pc16g04350	strong similarity to hypothetical protein An02g13300 - Aspergillus niger	0	12	0	1012.15	43.2042	12	0	84.3458	1
	Pc16g05680	strong similarity to alpha-L-arabinofuranosidase abfA - Bacillus stearothermophilus	0	38.2667	6.57368	2978.1	14.9907	34.55	3.60624	77.8249	0.902875
	Pc18g01080	strong similarity to hypothetical UDP-glucose 4-epimerase - Alcaligenes eutrophus	0	27	6.73573	1879.15	13.3643	55.6	0.141421	69.5981	2.05926
	Pc18g01880	exo-arabinanase abnx - Penicillium chrysogenum	0	62.8	16.7189	4068.3	54.5886	75.55	8.27315	64.7818	1.20303
	Pc21g09940	strong similarity to hypothetical protein contig5_part_i.tfa_3420cg - Aspergillus fumigatus	0	54.5667	24.1945	2983.3	63.2153	137.7	13.435	54.6726	2.52352
	Pc13g08230	strong similarity to maltose transport protein Mal31 - Saccharomyces cerevisiae	0	12.6	1.03923	664.35	3.3234	17.15	0.353553	52.7262	1.36111
	Pc16g05670	strong similarity to glucose transporter rco-3 - Neurospora crassa	0	62.1333	27.9221	3175.45	39.9515	69.25	0.0707107	51.107	1.11454
	Pc20g01790	strong similarity to high affinity glucose transporter HGT1 - Kluyveromyces lactis	0	32.1	5.87963	1415	41.7193	46.1	2.68701	44.081	1.43614
	Pc12g00790	strong similarity to ankyrin 3 (splice form 4) like protein An01g06790 - Aspergillus niger	0	15.5667	2.95353	681.4	82.4487	21.4	4.80833	43.773	1.37473
	Pc20g09380	similarity to endo-1,4-beta-xylanase XynD - Bacillus polymyxa	0	12	0	512.15	77.9939	12	0	42.6792	1
	Pc22g14520	strong similarity to allantoate permease Dal5 - Saccharomyces cerevisiae	0	18.8333	2.00083	770.4	103.945	27.45	0.212132	40.9062	1.45752
	Pc12g00470	strong similarity to alpha-l-arabinofuranosidase a precursor abfA - Aspergillus niger	0	89.7333	17.7573	3635.65	92.8431	70.9	0.565685	40.5162	0.790119
	Pc20g12750	strong similarity to hypothetical protein mg03338.1 - Magnaporthe grisea	0	20.6	0.754983	819.6	146.795	12	0	39.7864	0.582524
	Pc13g04640	strong similarity to high affinity glucose transporter HGT1 - Kluyveromyces lactis	0	28.6333	4.9085	970.75	31.7491	52.45	6.85894	33.9028	1.83178
	Pc16g12790	strong similarity to hypothetical UDP-glucose 4-epimerase - Alcaligenes eutrophus	0	77.2333	11.1006	2610.35	23.1224	76.4	4.52548	33.7982	0.98921
	Pc13g08220	strong similarity to hypothetical protein contig42.tfa_1590cg - Aspergillus fumigatus	0	12	0	398.1	13.7179	23	0	33.175	1.91667
	Pc14g00370	strong similarity to rhamnogalacturonase B precursor rhgB - Aspergillus aculeatus	0	12	0	397.75	14.92	12	0	33.1458	1
	Pc21g09850	strong similarity to pectin lyase pelA - Aspergillus niger	0	22.2	4.16173	673.7	21.0718	18.95	2.05061	30.3468	0.853604
	Pc21g12160	strong similarity to flavocytochrome b2 L-lactate dehydrogenase CYB2 - Pichia anomala	0	12	0	358.9	29.8399	12	0	29.9083	1
	Pc12g00180	strong similarity to oxidoreductase of short-chain ORF11 - Streptomyces coelicolor	0	18.8667	7.76938	563.85	30.052	18.35	1.62635	29.886	0.972615
	Pc22g19620	strong similarity to arabinofuranosidase B abfB - Aspergillus niger	0	118.033	47.6678	3216.55	29.4864	61.3	4.94975	27.2512	0.519345
	Pc21g08040	similarity to ferric cupric reductase Fre2 - Saccharomyces cerevisiae	0	18.1667	5.36874	480.2	53.4573	17.8	3.25269	26.433	0.979817
	Pc22g21040	strong similarity to hypothetical protein contig31_part_i.tfa_2380cg - Aspergillus fumigatus [putative sequencing error]	0	24.2	3.81576	625.8	13.7179	36.7	4.24264	25.8595	1.51653
	Pc22g19710	strong similarity to hypothetical protein RTS-beta - Homo sapiens	0	47.9	8.49294	1237	18.6676	108.1	4.6669	25.8246	2.25678
	Pc22g00840	strong similarity to 3-isopropylmalate dehydrogenase leu2B - Aspergillus niger	0	46.0333	14.0008	1159.05	36.2746	54.5	8.48528	25.1785	1.18392
	Pc16g12050	strong similarity to lactonohydrolase - Fusarium oxysporum	0	52.4	6.17333	1261.8	37.3352	100.9	1.9799	24.0802	1.92557
	Pc16g12750	strong similarity to beta-galactosidase lacA - Aspergillus niger [putative frameshift]	0	106.167	5.31445	2462.15	37.9716	129.8	30.547	23.1914	1.22261
	Pc21g12150	strong similarity to hypothetical oxidoreductase SPAC977.14c - Schizosaccharomyces pombe	0	15.2333	3.20052	349.65	12.0915	16.75	2.47487	22.953	1.09956
	Pc12g13310	strong similarity to starvation-sensing protein like protein An04g02760 - Aspergillus niger	0	36.2	2.29129	778.15	53.2451	46.4	2.68701	21.4959	1.28177
	Pc13g09730	strong similarity to hypothetical protein SPAC922.05c - Schizosaccharomyces pombe	0	14.4	2.4	306.95	4.87904	23.05	5.02046	21.316	1.60069
	Pc16g05150	strong similarity to hypothetical protein contig46_part_i.tfa_930cg - Aspergillus fumigatus	0	112.333	4.6694	2334.75	18.7383	138.4	10.4652	20.7841	1.23205
	Pc06g00600	strong similarity to secreted beta-galactosidase lacA - Aspergillus niger	0	12	0	244.85	21.8496	12	0	20.4042	1
	Pc13g08240	strong similarity to hypothetical protein contig_1_115_scaffold_8.tfa_90cg - Aspergillus nidulans	0	12	0	205.45	27.5065	12	0	17.1208	1
	Pc21g12220	strong similarity to aldo keto reductase Gcy1 - Saccharomyces cerevisiae	0	12	0	200.35	19.5869	12	0	16.6958	1
	Pc20g04760	strong similarity to sugar transport protein Stl1 - Saccharomyces cerevisiae	0	70.8667	16.8007	1117.05	73.4684	52.8	2.54558	15.7627	0.745061
	Pc12g13280	strong similarity to hypothetical protein encoded by all1319 - Nostoc sp.	0	52.9333	10.2574	784.5	99.8435	58.65	11.1016	14.8205	1.108
	Pc21g12190	strong similarity to hypothetical protein contig_1_135_scaffold_11.tfa_530wg - Aspergillus nidulans	0	47.1	8.19573	682.4	1.83848	71.25	5.02046	14.4883	1.51274
	Pc12g05750	strong similarity to D-xylulokinase Xks1 - Saccharomyces cerevisiae	0	34.8333	9.98115	492.9	12.0208	42.85	4.03051	14.1502	1.23014
	Pc21g15140	strong similarity to 2,4-dihydroxyhept-2-ene-1,7-dioic acid aldolase hpcH - Escherichia coli	0	40.1333	14.73	563.65	24.2538	32.9	4.94975	14.0444	0.819767
	Pc21g10190	strong similarity to high affinity glucose transporter HGT1 - Kluyveromyces lactis	0	12	0	166.95	25.668	12	0	13.9125	1
	Pc20g06720	strong similarity to hypothetical homolog of prokaryotic 2-hydroxyhepta-2,4-diene-1,7-dioate isomerase SPBC21C3.09c - Schizosaccharomyces pombe	0	101.067	11.201	1400.85	117.733	182.6	9.75807	13.8607	1.80673
	Pc22g23350	strong similarity to fructosyl amine oxygen oxidoreductase - Aspergillus fumigatus	0	12	0	155.05	9.12168	12	0	12.9208	1
	Pc21g10200	strong similarity to xylan 1,4-beta-xylosidase - Butyrivibrio fibrisolvens	0	21.4	8.27768	268.95	7.00036	15.75	0.353553	12.5678	0.735981
	Pc12g00190	strong similarity to ABC transporter CDR4 - Candida albicans	0	13.2667	2.19393	163.85	23.4052	29.25	1.48492	12.3505	2.20477
	Pc21g23190	strong similarity to sorbitol dehydrogenase SDH - Rattus norvegicus	0	225.033	33.1053	2727.05	88.3176	142.95	1.48492	12.1184	0.635239
	Pc14g01680	strong similarity to L-fucose permease fucP - Escherichia coli	0	105.6	14.1947	1268.9	172.251	67.95	0.494975	12.0161	0.643466
	Pc20g01820	strong similarity to xylan 1,4-beta-xylosidase xynB - Bacillus subtilis	0	12	0	134.2	15.2735	18.5	1.9799	11.1833	1.54167
	Pc21g19460	strong similarity to hypothetical sterol transporter YMR034c - Saccharomyces cerevisiae	0	24.5667	4.12836	270.45	11.243	54.6	6.50538	11.0088	2.22252
	Pc22g14710	strong similarity to bifunctiona xylosidase-arabinosidase xarB - Thermoanaerobacter ethanolicus	0	14.7667	3.57258	160.4	1.41421	15.95	2.19203	10.8623	1.08014
	Pc22g00670	strong similarity to sorbitol utilization protein sou2 - Candida albicans	0	109.567	27.3032	1168.9	3.39411	224.9	6.08112	10.6684	2.05263
	Pc06g00650	strong similarity to hypothetical protein 1147_scaffold_2.tfa_40cg - Fusarium graminearum	0	430.967	76.252	4488.55	61.1647	72.7	7.35391	10.4151	0.168691
	Pc16g05650	strong similarity to aldo keto reductase Gcy1 - Saccharomyces cerevisiae	0	395.033	127.585	4017.8	54.4472	302.75	20.4354	10.1708	0.766391
	Pc13g07620	strong similarity to hypothetical protein contig_1_108_scaffold_7.tfa_760wg - Aspergillus nidulans [putative pseudogene]	0	12	0	118.65	3.46482	12.05	0.0707107	9.8875	1.00417
	Pc21g12210	strong similarity to quinate transport protein qutD - Aspergillus nidulans	0	12	0	117.75	0.212132	12	0	9.8125	1
	Pc21g12170	strong similarity to hypothetical UDP-glucose 4-epimerase - Alcaligenes eutrophus	0	12	0	117.35	1.06066	12	0	9.77917	1
	Pc21g12200	similarity to hypothetical protein MRI1 - Arabidopsis thaliana	0	15.1667	4.56545	144.65	1.62635	15.9	0.707107	9.53736	1.04835
	Pc21g22660	strong similarity to aldehydereductase ALR - Rattus norvegicus	0	12	0	114.15	9.40452	14.25	3.18198	9.5125	1.1875
	Pc16g05200	strong similarity to hypothetical protein contig1469.tfa_370cg - Aspergillus fumigatus	0	12	0	112.6	12.7279	12	0	9.38333	1
	Pc22g09490	strong similarity to carbonyl reductase (NADPH) S1 - Candida magnoliae	0	36.7	8.00187	335.2	9.05097	38.65	7.42462	9.13351	1.05313
	Pc13g14400	strong similarity to mutarotase enzyme like protein An02g09090 - Aspergillus niger	0	324.567	61.4147	2828.15	0.919239	348.5	9.19239	8.71362	1.07374
	Pc12g14970	similarity to hypothetical conserved protein 99H12.80 - Neurospora crassa	0	81.7667	7.3555	696.05	14.2128	106.1	3.25269	8.51264	1.29759
	Pc12g06760	strong similarity to hypothetical protein contig42.tfa_1070wg - Aspergillus fumigatus	0	21.9667	6.21316	179.45	3.46482	15.7	2.12132	8.1692	0.714719
	Pc06g01480	strong similarity to maltose transport protein Mal31 - Saccharomyces cerevisiae	0	458.9	84.5454	3550.45	102.036	225.65	3.04056	7.73687	0.491719
	Pc22g15890	strong similarity to hypothetical protein contig5_part_ii.tfa_1570wg - Aspergillus fumigatus	0	71.7333	37.501	554.35	26.2337	12	0	7.72793	0.167286
	Pc22g11360	strong similarity to dihydroxy-acid dehydratase like protein An07g09870 - Aspergillus niger	0	27.2	9.1657	208.35	2.33345	33.95	0.212132	7.65993	1.24816
	Pc18g02620	strong similarity to cyanide hydratase Cht - Gloeocercospora sorghi	0	28.3	7.06187	204.95	3.88909	12	0	7.24205	0.424028
	Pc20g12010	hypothetical protein	0	12	0	86.8	7.77817	12	0	7.23333	1
	Pc21g11540	strong similarity to xylitol dehydrogenase xdh - Galactocandida mastotermitis	0	172.3	21.0221	1220.75	21.991	158.5	0.282843	7.08503	0.919907
	Pc22g18190	strong similarity to L-lactate dehydrogenase precursor Cyb2 - Saccharomyces cerevisiae	0	70.9333	9.91581	479.35	29.6278	103.8	5.09117	6.75775	1.46335
	Pc13g10030	strong similarity to high-affinity nicotinic acid permease Tna1 - Saccharomyces cerevisiae	0	125	24.5786	827.05	33.0219	216.05	2.47487	6.6164	1.7284
	Pc13g06100	strong similarity to triacylglycerol lipase Lip5 - Candida rugosa	0	12	0	75.85	1.90919	12.25	0.353553	6.32083	1.02083
	Pc13g15920	strong similarity to endo 1,5-alpha-arabinanase abnA - Aspergillus niger	0	402.033	184.089	2398.05	65.4074	1101.35	39.103	5.9648	2.73945
	Pc21g08020	strong similarity to iron transport multicopper oxidase Fet3 - Candida albicans	0	12	0	68.75	3.74767	18.35	4.31335	5.72917	1.52917
	Pc12g13230	hypothetical protein	0	16.8667	4.85009	96.55	2.75772	18.65	1.90919	5.72431	1.10573
	Pc21g07740	similarity to beta-ketoacyl reductase rhlG - Pseudomonas aeruginosa	0	240.333	93.4285	1317.8	102.672	281.4	34.5068	5.48322	1.17087
	Pc16g12960	similarity to 3-oxoacyl-(acyl-carrier-protein) reductase fabG - Bacillus subtilis	0	84.0667	6.6335	460.6	16.9706	89.75	5.3033	5.47898	1.06761
	Pc13g10520	strong similarity to hypothetical protein yraM - Bacillus subtilis	0	43.1667	12.9855	232.1	1.9799	69.5	5.9397	5.37683	1.61004
	Pc20g11000	weak similarity to transcription factor involved in acriflavine resistance acr-2 - Neurospora crassa [putative sequencing error]	0	55.8667	4.11015	298.9	14.0007	54.8	8.76812	5.35024	0.980907
	Pc20g13370	strong similarity to pectin methylesterase pme1 - Aspergillus aculeatus	0	12	0	64.15	4.03051	12	0	5.34583	1
	Pc16g09600	strong similarity to NAD(P)H-dependent xylose reductase XYL1 - Pachysolen tannophilus	0	33.1	6.93974	173.65	16.7584	22.5	0.424264	5.24622	0.679758
	Pc20g04280	strong similarity to levodione reductase lvr - Corynebacterium aquaticum	0	287.333	41.4809	1476	6.50538	196.7	25.0316	5.13689	0.684571
	Pc20g00080	strong similarity to pectin lyase pelA - Aspergillus niger	0	12	0	59.8	7.35391	12	0	4.98333	1
	Pc22g17250	strong similarity to hypothetical protein mg02084.1 - Magnaporthe grisea	0	131	8.16884	649.9	33.3754	174.3	1.69706	4.96107	1.33053
	Pc22g12340	strong similarity to extracellular alpha-amylase amyA amyB - Aspergillus niger	0	58.3333	10.4887	288.35	59.7505	35.5	1.9799	4.94314	0.608571
	Pc13g13020	strong similarity to hypothetical protein contig46_part_i.tfa_3040wg - Aspergillus fumigatus	0	70	12.131	345.6	19.2333	121.75	12.2329	4.93714	1.73929
	Pc22g22930	strong similarity to exopolygalacturonase pgaX - Aspergillus tubingensis	0	13.2333	2.1362	63.55	11.8087	14.2	0.848528	4.80227	1.07305
	Pc12g06300	strong similarity to hypothetical oxidoreductase of the short-chain dehydrogenase reductase family - Deinococcus radiodurans	0.054879	62.9	5.62406	297.55	44.3356	62	7.77817	4.73052	0.985692
	Pc13g07630	strong similarity to IMP dehydrogenase IMH3 - Candida albicans	0	420.633	133.522	1976.05	166.806	371.4	23.6174	4.6978	0.882954
	Pc21g09830	strong similarity to high affinity glucose transporter HGT1 - Kluyveromyces lactis	0	184.567	9.05778	841.45	0.353553	125.8	3.25269	4.55906	0.681597
	Pc16g02680	strong similarity to allantoate permease Dal5 - Saccharomyces cerevisiae	0	79.7667	29.2386	359.7	13.7179	112.9	6.22254	4.5094	1.41538
	Pc13g01510	similarity to 3-oxoadipate enol-lactone hydrolase part of the dual specificity protein pcaL - Rhodococcus opacus	0	40.4333	23.1606	181.15	7.14178	19.55	3.46482	4.48021	0.483512
	Pc20g15580	strong similarity to NADPH-dependent aldehyde reductase - Sporobolomyces salmonicolor	0	807.733	69.1191	3571.75	227.901	652.4	25.4558	4.42194	0.807692
	Pc12g05440	strong similarity to maltose transport protein Mal31 - Saccharomyces cerevisiae	0	595.9	200.988	2633.05	63.9932	104.05	8.41457	4.41861	0.17461
	Pc18g00500	strong similarity to hypothetical protein contig336.tfa_380wg - Aspergillus fumigatus	0	68.1333	9.24247	300.55	4.59619	63.6	8.6267	4.4112	0.933464
	Pc21g20040	similarity to hypothetical conserved protein PA2776 - Pseudomonas aeruginosa	0	43.6	7.62168	187.25	7.00036	62.65	8.69741	4.29472	1.43693
	Pc16g03100	weak similarity to positive regulator qa-1F - Neurospora crassa	0	12	0	50.45	0.636396	12	0	4.20417	1
	Pc13g05110	strong similarity to cutinase precursor cutA - Fusarium solani	0	12	0	50.15	1.06066	12	0	4.17917	1
	Pc12g01870	strong similarity to hypothetical protein ncu09357.1 - Neurospora crassa	0	22.0333	7.15146	91.55	4.73762	13.25	1.76777	4.15507	0.601362
	Pc13g14420	strong similarity to malonyl CoA synthase matB - Rhizobium trifolii	0	12	0	48.7	2.82843	12.75	1.06066	4.05833	1.0625
	Pc13g15590	strong similarity to glucose permease Rgt2 - Saccharomyces cerevisiae	0	12	0	48	0.989949	12	0	4	1
	Pc22g05880	strong similarity to hypothetical protein 1117_scaffold_1.tfa_300cg - Fusarium graminearum	0	118.533	22.8596	469.65	121.127	149.6	3.25269	3.96218	1.26209
	Pc12g06380	strong similarity to hypothetical protein contig_1_55_scaffold_3.tfa_70wg - Aspergillus nidulans	0.054879	12	0	47.05	11.8087	12	0	3.92083	1
	Pc21g20030	strong similarity to transmembrane transporter liz1p - Schizosaccharomyces pombe	0	82.9667	4.52143	324.15	28.355	141.2	4.52548	3.90699	1.70189
	Pc16g00430	strong similarity to hypothetical protein contig1490_3.tfa_790cg - Aspergillus fumigatus	0.054879	19.8333	5.20513	76	4.10122	52.15	4.03051	3.83193	2.62941
	Pc22g00490	strong similarity to sphingoid long-chain base resistancy protein Rsb1 - Saccharomyces cerevisiae	0	146.3	52.5261	554	6.92965	200.35	16.1927	3.78674	1.36945
	Pc16g05660	weak similarity to hypothetical protein CG14480 - Drosophila melanogaster	0	60.3333	11.7172	227.9	5.37401	47.6	1.83848	3.77735	0.78895
	Pc12g06430	strong similarity to precursor of alpha-amylase A - Aspergillus niger	0	106.667	38.9288	401.2	5.37401	212.7	13.2936	3.76125	1.99406
	Pc24g01640_s	hypothetical protein BAC82546 - Penicillium chrysogenum	0	36.6667	12.3087	135.2	5.23259	12	0	3.68727	0.327273
	Pc22g14150	similarity to transaldolase talB - Synechocystis sp.	0	59.7333	13.9644	216.7	0.424264	66.5	0.424264	3.62779	1.11328
	Pc12g09570	strong similarity to integral membrane protein PTH11 - Magnaporthe grisea	0	48.8333	12.6508	171.7	1.13137	73.35	1.76777	3.51604	1.50205
	Pc18g01090	weak similarity to protein PRIB - Lentinus edodes	0	57.9	14.9091	199	7.77817	61.35	5.16188	3.43696	1.05959
	Pc21g23390	strong similarity to hypothetical protein contig46_part_ii.tfa_2620cg - Aspergillus fumigatus	0	65.6	12.9723	225.1	1.9799	53.65	4.73762	3.4314	0.817835
	Pc13g06580	strong similarity to root-specific homeotic protein like protein An14g00520 - Aspergillus niger	0	28.2333	2.0108	96.75	11.243	12	0	3.4268	0.42503
	Pc13g06440	strong similarity to high-affinity nicotinic acid permease Tna1 - Saccharomyces cerevisiae	0	65.6667	22.8596	224.95	10.6773	47.7	4.94975	3.42563	0.726396
	Pc22g23380	strong similarity to hypothetical protein AAO27753.1 - Fusarium sporotrichioides	0	16.1	7.10141	55.15	4.73762	15.5	0.565685	3.42547	0.962733
	Pc21g14580	weak similarity to blastomyces yeast phase-specific protein 1 bys1 - Ajellomyces dermatitidis	0	944.133	353.077	3230.7	300.662	132.9	11.1723	3.42187	0.140764
	Pc12g08860	weak similarity to thyroid hormone-binding protein mu-crystallin Crym - Homo sapiens	0	78.9667	2.75379	269.6	8.20244	90.45	21.4253	3.4141	1.14542
	Pc20g04550	strong similarity to hypothetical protein An01g12010 - Aspergillus niger	0	17.3	1.04403	57.7	4.38406	49.35	2.47487	3.33526	2.8526
	Pc16g11470	strong similarity to ATP-binding cassette multidrug transport protein atrB - Aspergillus nidulans	0	249.8	28.4621	830.85	0.636396	50.15	2.75772	3.32606	0.200761
	Pc22g00120	strong similarity to hypothetical protein mg10417.1 - Magnaporthe grisea	0	99.1	11.2641	315.85	2.33345	31.25	6.43467	3.18718	0.315338
	Pc21g20520	strong similarity to hypothetical protein contig1469.tfa_1450cg - Aspergillus fumigatus	0	83.7333	12.7649	266.85	11.8087	143.45	9.40452	3.1869	1.71318
	Pc20g10850	similarity to hypothetical protein An11g00150 - Aspergillus niger	0	25.0333	5.02427	78.65	7.42462	15.1	1.69706	3.14181	0.603196
	Pc13g09950	weak similarity to hypothetical protein YGL079w - Saccharomyces cerevisiae	0	97.2333	14.1846	301.95	6.01041	228.05	16.8999	3.10542	2.34539
	Pc13g13220	strong similarity to hypothetical protein B15I20.50 - Neurospora crassa	0	42.5	12.7738	131.5	1.41421	93.15	6.15183	3.09412	2.19176
	Pc20g15610	similarity to hypothetical protein CC0812 - Caulobacter crescentus	0	17.6667	9.81495	54.4	3.11127	12	0	3.07925	0.679245
	Pc21g23200	strong similarity to extracellular alpha-glucosidase aglU - Aspergillus niger	0	133.8	41.9265	409.4	13.0108	131.15	3.60624	3.05979	0.980194
	Pc16g05220	strong similarity to alpha-xylosidase XylS - Sulfolobus solfataricus	0.054879	86.3667	21.6576	263.1	34.5068	107.35	23.9709	3.04631	1.24296
	Pc16g10640	weak similarity to transcription factor Arg81 - Saccharomyces cerevisiae	0.054879	54.8	7.83071	166.9	7.21249	77.65	6.01041	3.04562	1.41697
	Pc21g16480	weak similarity to hypothetical transcription regulator protein - Schizosaccharomyces pombe	0.054879	28.4	2.52389	85.85	2.6163	12	0	3.02289	0.422535
	Pc20g06140	strong similarity to hypothetical protein An02g11320 - Aspergillus niger	0	111.233	50.4485	331.95	10.253	27.25	2.05061	2.98427	0.244981
	Pc12g11830	strong similarity to hypothetical protein An02g05760 - Aspergillus niger	0	19.0667	3.88115	58.25	7.84889	270	24.8902	3.05507	14.1608
	Pc21g16710	weak similarity to hypothetical protein DR0703 - Deinococcus radiodurans	0	16.6333	4.12351	57.2	1.13137	186.65	11.243	3.43888	11.2214
	Pc20g04030	strong similarity to quinate transport protein qutD - Aspergillus nidulans	0	242.033	46.5761	872.7	16.4049	1441.65	170.766	3.6057	5.95641
	Pc21g08030	strong similarity to hypothetical plasma membrane iron permease - Schizosaccharomyces pombe	0	14.8667	2.49065	167.65	32.3148	77.05	12.0915	11.2769	5.18274
	Pc22g00910	strong similarity to tryptophan synthase Trp5 - Saccharomyces cerevisiae	0	17.6667	7.85005	126.55	5.02046	89.65	9.40452	7.16321	5.07453
	Pc20g02620	similarity to glucoamylase III Wsc2 - Saccharomyces cerevisiae	0	46.5	7.99562	149.95	5.72756	218.45	5.3033	3.22473	4.69785
	Pc21g00950	similarity to hypothetical protein contig_1_168_scaffold_14.tfa_260wg - Aspergillus nidulans	0	436.1	93.7904	1453.45	79.6909	2015.7	39.0323	3.33284	4.62211
	Pc21g14620	strong similarity to lysophospholipase like protein An16g01880 - Aspergillus niger	0	250.233	74.9568	1815.8	134.067	1070.15	48.5782	7.25643	4.27661
	Pc18g00350	hypothetical protein	0	140.067	11.0387	451.35	12.2329	500.85	20.4354	3.22239	3.5758
	Pc16g11460	strong similarity to high-affinity nicotinic acid permease Tna1 - Saccharomyces cerevisiae	0	142.2	21.717	2639.2	76.6504	491.85	7.42462	18.5598	3.45886
	Pc16g05240	strong similarity to maltose transport protein Mal31 - Saccharomyces cerevisiae	0	173.333	15.0324	976.4	49.7803	568.85	0.212132	5.63308	3.28183
	Pc06g01250	strong similarity to clavaminate synthase orfdwn1 like protein An01g13580 - Aspergillus niger	0	57.6667	12.8048	203.15	4.87904	179.65	8.69741	3.52283	3.11532
	Pc12g13220	strong similarity to hypothetical protein contig_1_39_scaffold_2.tfa_510wg - Aspergillus nidulans	0	380.267	16.5413	1124.55	26.7993	400.75	15.9099	2.95727	1.05387
	Pc12g10620	strong similarity to hypothetical protein contig1496_0.tfa_1440wg - Aspergillus fumigatus	0	76.9667	12.1084	226.45	28.0721	63	2.68701	2.94218	0.818536
	Pc12g03640	weak similarity to hypothetical isochorismatase Ta0729 - Thermoplasma acidophilum	0	195.767	35.072	574.65	34.0118	188.1	7.63675	2.93538	0.960838
	Pc21g22710	strong similarity to hypothetical neutral amino acid permease - Neurospora crassa	0	74.4333	7.52684	216.05	23.1224	373.65	16.8999	2.9026	5.01993
	Pc16g13770	similarity to hypothetical protein contig46_part_ii.tfa_1100wg - Aspergillus fumigatus	0	462.8	16.3331	1341.85	30.9006	1039.1	34.224	2.89942	2.24525
	Pc12g01520	strong similarity to endo-1,4-beta-xylanase - Penicillium sp.	0	26.3333	1.79536	76.1	7.63675	15.4	2.96985	2.88987	0.58481
	Pc12g12190	strong similarity to hypothetical zinc-finger protein flbC - Aspergillus nidulans	0	24	3.95095	69.25	4.17193	346.35	35.5675	2.88542	14.4313
	Pc22g20290	strong similarity to polygalacturonase pgaI - Aspergillus niger	0	12	0	34.6	2.26274	12	0	2.88333	1
	Pc16g11350	strong similarity to novobiocin biosynthetic gene novR - Streptomyces spheroides	0	430.467	44.6258	1231.1	73.2563	507.6	6.08112	2.85992	1.17919
	Pc21g02180	similarity to hypothetical protein contig1490_3.tfa_1420wg - Aspergillus fumigatus	0	113.367	34.5659	323.8	7.35391	22.3	6.36396	2.85622	0.196707
	Pc20g02700	strong similarity to hypothetical membrane protein YPR157w - Saccharomyces cerevisiae	0	100.467	15.2435	286.55	6.15183	181.8	8.6267	2.85219	1.80956
	Pc12g11870	strong similarity to benzoylformate decarboxylase - Pseudomonas putida	0	73.6	1.4	209.35	13.93	60.1	0	2.84443	0.816576
	Pc22g17150	weak similarity to 2-haloacid halidohydrolase IVa - Burkholderia cepacia	0	94.5	15.3307	267.55	27.365	65.85	9.68736	2.83122	0.696825
	Pc18g00490	weak similarity to myo-inositol 2-dehydrogenase yisS - Bacillus subtilis	0	28.3333	7.32757	78.75	9.2631	27.25	4.17193	2.77941	0.961765
	Pc22g00570	strong similarity to triacylglycerol lipase lipI - Geotrichum candidum	0	257.467	70.9049	707.65	43.0628	224.35	20.7182	2.74851	0.871375
	Pc20g12020	strong similarity to hypothetical protein mg09997.1 - Magnaporthe grisea	0	84.6333	11.3742	225	9.05097	122.2	7.77817	2.65853	1.44388
	Pc16g00740	strong similarity to exo-alpha 1,4-polygalacturonase PGX1 - Cochliobolus carbonum	0	20.4	1.21655	53.8	11.0309	34.1	7.07107	2.63725	1.67157
	Pc20g03330	strong similarity to glucose-6-phosphat 1-dehydrogenase gsdA - Aspergillus niger	0	509.767	125.965	1332.05	45.467	488.1	7.21249	2.61306	0.957497
	Pc18g01300	similarity to hypothetical protein Aut4 - Saccharomyces cerevisiae	0	381.633	79.1913	996.45	50.6996	242.2	16.2635	2.61101	0.634641
	Pc20g10550	similarity to hypothetical protein An11g06010 - Aspergillus niger	0.054879	124.233	35.4844	323.85	15.9099	116.7	16.2635	2.60679	0.939361
	Pc23g00590	similarity to ankyrin repeat protein E4_2 - Synthetic construct	0	72.9333	15.7561	189.9	1.9799	12.25	0.353553	2.60375	0.167962
	Pc13g09620	strong similarity to hypothetical protein contig_1_51_scaffold_3.tfa_760cg - Aspergillus nidulans	0	104.767	10.2065	271.2	13.5765	121.7	6.92965	2.58861	1.16163
	Pc13g05770	weak similarity to hypothetical protein At2g17590 - Arabidopsis thaliana	0	305.267	26.2729	789.1	23.1931	149.25	6.57609	2.58495	0.488917
	Pc20g14130	strong similarity to hypothetical protein 1160_scaffold_2.tfa_800cg - Fusarium graminearum	0	84.2667	5.08167	217.25	7.00036	124.7	23.9002	2.57812	1.47983
	Pc21g10570	strong similarity to hypothetical protein An15g07820 - Aspergillus niger	0	119.8	27.6154	303.9	18.1019	75.85	1.20208	2.53673	0.633139
	Pc21g10990	similarity to hypothetical protein contig_1_26_scaffold_2.tfa_360cg - Aspergillus nidulans	0	53.5333	2.64071	135.3	2.82843	25.8	3.11127	2.5274	0.481943
	Pc16g12190	strong similarity to integral membrane protein PTH11 - Magnaporthe grisea	0	262.8	87.8094	658.6	12.0208	556.55	27.5065	2.50609	2.11777
	Pc20g13960	strong similarity to anthranilate N-benzoyltransferase like protein An01g12130 - Aspergillus niger	0	41.1	3.43948	102.9	5.9397	25.2	6.50538	2.50365	0.613139
	Pc21g16050	strong similarity to hypothetical protein YGL067w - Saccharomyces cerevisiae	0.054879	93.7667	20.5189	233.4	1.69706	125.55	15.4856	2.48916	1.33896
	Pc12g02730	strong similarity to vegetative incompatibility factor het-e1 - Podospora anserina [putative sequencing error]	0.054879	60.4333	20.8836	149.85	2.19203	22.05	2.75772	2.47959	0.364865
	Pc22g09740	strong similarity to high-affinity glucose transporter HGT1 - Kluyveromyces lactis	0	30.7	4.59674	75.85	0.919239	114.15	7.42462	2.47068	3.71824
	Pc21g09260	similarity to hypothetical protein mg05764.1 - Magnaporthe grisea	0	146.633	111.294	361.45	168.786	12	0	2.46499	0.0818368
	Pc14g00350	strong similarity to carboxypeptidase y CPY - Candida albicans	0	35.3	8.02247	86.65	14.7785	135.4	22.0617	2.45467	3.83569
	Pc22g07880	strong similarity to alpha-1-6-glucosidase glcA - Aspergillus parasiticus	0	719.433	82.3984	1762.05	41.79	740.7	7.21249	2.44922	1.02956
	Pc21g00940	strong similarity to hypothetical protein An08g05350 - Aspergillus niger	0	12.2667	0.46188	29.6	0.989949	80.75	2.89914	2.41304	6.58288
	Pc21g09820	strong similarity to hypothetical protein contig_1_158_scaffold_13.tfa_200wg - Aspergillus nidulans	0	89.6667	14.8392	215.6	3.53553	109.4	1.41421	2.40446	1.22007
	Pc13g03480	similarity to hypothetical MAP3K protein kinase-like protein MLD14.3 - Arabidopsis thaliana	0	68.0667	13.5758	162.5	4.80833	92.7	3.81838	2.38737	1.3619
	Pc22g19570	weak similarity to hypothetical protein An07g04490 - Aspergillus niger	0	94.4	5.63205	225	10.0409	73.15	12.5158	2.38347	0.774894
	Pc20g00930	strong similarity to hypothetical protein An17g02060 - Aspergillus niger	0	61.4	11.6808	146.3	19.799	34.2	1.55563	2.38274	0.557003
	Pc22g19440	strong similarity to cytosolic aspartate transaminase Aat2 - Saccharomyces cerevisiae	0	930.767	135.102	2201.25	9.97021	990.05	20.8597	2.36499	1.06369
	Pc22g13580	strong similarity to diglycosidase related protein like protein An03g00500 - Aspergillus niger	0.054879	127.967	17.3961	301.1	33.7997	12.25	0.353553	2.35296	0.0957281
	Pc21g09680	strong similarity to quinic acid permease QA-Y - Neurospora crassa	0	18.0667	5.41233	42.4	1.41421	36.5	5.23259	2.34686	2.0203
	Pc20g14890	weak similarity to 2-haloacid halidohydrolase IVa - Pseudomonas cepacia	0	47.3667	6.35164	111.1	2.82843	63.7	0.141421	2.34553	1.34483
	Pc20g03170	strong similarity to deoxyribose-phosphate aldolase like protein An11g09730 - Aspergillus niger	0	423.367	38.6479	985.55	71.3471	355.75	19.1626	2.32789	0.840288
	Pc22g00190	strong similarity to hypothetical cell wall protein binB - Aspergillus nidulans	0	1384.83	599.774	3215.75	13.2229	55.2	2.26274	2.32212	0.0398604
	Pc13g12270	strong similarity to 4-coumarate-CoA ligase 4CL - Arabidopsis thaliana	0	57.3333	8.98907	132.1	4.38406	51.25	9.68736	2.30407	0.893895
	Pc22g08110	strong similarity to cytochrome P450 eln2 - Coprinus cinereus	0	108.933	18.8511	250.35	11.9501	769.6	1.83848	2.29819	7.06487
	Pc21g04780	hypothetical protein	0	102.833	8.97236	230.85	8.41457	79.8	0.989949	2.24489	0.776013
	Pc22g20930	similarity to hypothetical protein An02g06010 - Aspergillus niger	0	22.7667	14.0051	50.6	0.848528	250.1	36.2039	2.22255	10.9854
	Pc12g05850	strong similarity to mitochondrial carrier protein like protein An07g03070 - Aspergillus niger	0	244.467	80.7528	541.2	67.458	887.65	6.85894	2.2138	3.63097
	Pc21g06150	hypothetical protein	0	141.967	12.5221	308.6	22.7688	236.55	13.0815	2.17375	1.66624
	Pc12g09450	similarity to conserved hypothetical protein - Bacillus anthracis	0	130.967	27.1568	284.5	6.6468	48.1	9.75807	2.17231	0.367269
	Pc12g13290	strong similarity to flavocytochrome b2 L-lactate dehydrogenase CYB2 - Pichia anomala	0	12	0	26.05	3.60624	12	0	2.17083	1
	Pc21g18580	strong similarity to p-sulfobenzyl alcohol dehydrogenase TsaC - Comamonas testosteroni	0	587.133	27.4584	1267.45	80.5395	644.45	32.3148	2.15871	1.09762
	Pc13g10850	strong similarity to quinate transport protein qutD - Aspergillus nidulans	0	192.2	26.5501	414.65	21.2839	76.95	3.88909	2.15739	0.400364
	Pc13g05130	strong similarity to acetyl coenzyme A synthase - Tetrahymena pyriformis	0	39.8667	13.7001	85.75	4.73762	295.2	10.6066	2.15092	7.40468
	Pc22g21870	similarity to hypothetical protein contig10.tfa_180wg - Aspergillus fumigatus	0	237.067	25.056	508.35	60.4576	224.35	22.4153	2.14433	0.946358
	Pc13g04510	strong similarity to NADP-dependent malate dehydrogenase mdh - Homo sapiens	0	81.3333	17.1051	174.35	7.99031	1142.2	175.928	2.14365	14.0434
	Pc16g00630	strong similarity to alpha-amylase precursor amy - Aspergillus niger	0	503.367	94.0922	1053.55	35.8503	144.7	6.08112	2.09301	0.287464
	Pc22g05190	strong similarity to gluconokinase gntV - Escherichia coli	0	117.867	8.56174	243.9	27.4357	158	14.5664	2.06929	1.3405
	Pc21g14410	strong similarity to hypothetical protein contig1495_1.tfa_80cg - Aspergillus fumigatus	0	12	0	24.65	1.48492	12	0	2.05417	1
	Pc22g08520	weak similarity to heparanase - Homo sapiens	0	1417.9	184.54	2875.75	99.2071	460.05	33.8704	2.02818	0.324459
	Pc20g03770	strong similarity to hypothetical protein An14g06100 - Aspergillus niger	0	93.3333	21.6019	189.1	7.49533	17.65	4.03051	2.02607	0.189107
	Pc21g09650	weak similarity to ecto-ATPase c-cam105 - Rattus norvegicus	0	66.6333	26.3213	131.65	11.9501	287.9	34.3654	1.97574	4.32066
	Pc17g00270	hypothetical protein	0	253.367	44.1074	493.25	23.1224	213.6	6.08112	1.94678	0.843047
	Pc12g14640	strong similarity to hypothetical protein An06g00160 - Aspergillus niger	0	1520.73	576.646	2959.25	134.562	27.2	2.12132	1.94594	0.0178861
	Pc13g08150	similarity to hypothetical protein An04g03190 - Aspergillus niger	0	219.433	71.2274	425.55	27.365	637	18.5262	1.93931	2.90293
	Pc16g14260	strong similarity to hypothetical protein An01g01030 - Aspergillus niger	0	182.567	20.2786	351.35	7.84889	404.35	17.4655	1.9245	2.21481
	Pc13g08140	strong similarity to hypothetical protein contig1488_2.tfa_1050cg - Aspergillus fumigatus	0.054879	806.6	191.977	1546.2	47.3762	1747.4	177.06	1.91694	2.16638
	Pc22g13460	weak similarity to developmental regulator medusa - Aspergillus nidulans	0	101.467	5.70468	193.65	17.607	86.3	10.0409	1.90851	0.850526
	Pc16g12040	strong similarity to hypothetical protein An02g07910 - Aspergillus niger	0	12.5667	0.981495	23.9	6.08112	52.7	9.05097	1.90186	4.19363
	Pc21g00960	strong similarity to lovastatin diketide synthase lovF - Aspergillus terreus	0	138.133	62.222	261.8	12.1622	1054.45	45.6084	1.89527	7.63357
	Pc12g15860	weak similarity to regulator protein Uga3 - Saccharomyces cerevisiae	0	160.333	35.4475	303.3	14.425	615.45	70.3571	1.89168	3.83857
	Pc12g10600	strong similarity to hypothetical protein An11g03760 - Aspergillus niger	0.054879	58.6333	2.95353	110.2	12.4451	36.9	1.83848	1.87948	0.629335
	Pc12g05770	similarity to hypothetical protein An15g05590 - Aspergillus niger	0.054879	147.233	12.0674	273.7	22.3446	183.5	5.65685	1.85895	1.24632
	Pc20g06830	strong similarity to hypothetical protein contig_1_43_scaffold_2.tfa_640cg - Aspergillus nidulans	0	761.667	83.9544	1414.55	76.8625	868.75	26.2337	1.85718	1.14059
	Pc20g07890	similarity to histone H1 hhoA - Aspergillus nidulans	0	299.3	38.8686	551.95	9.54594	266.1	10.8894	1.84414	0.889075
	Pc18g05410	strong similarity to hypothetical protein SPCC594.04c - Schizosaccharomyces pombe	0	192.967	15.913	355.65	23.4052	180.35	4.17193	1.84306	0.934617
	Pc12g01900	strong similarity to nuclear migration factor nudF - Aspergillus nidulans	0	126.7	12.5044	233.2	27.7186	50.55	7.84889	1.84057	0.398974
	Pc12g13640	strong similarity to hypothetical conserved protein yesR - Bacillus subtilis	0	54.4	9.11482	100	2.54558	72.7	0.989949	1.83824	1.3364
	Pc22g16200	weak similarity to hypothetical protein An11g01250 - Aspergillus niger	0	17.3	1.17898	31.7	5.65685	25.6	1.27279	1.83237	1.47977
	Pc22g08530	weak similarity to cdc25C associated protein kinase c-tak1 - Homo sapiens	0	302.667	2.62742	553.6	13.0108	134.45	10.3945	1.82907	0.444218
	Pc13g12510	strong similarity to acetate regulatory DNA binding protein facB - Aspergillus nidulans	0	179.733	31.1095	324.9	4.80833	603.65	0.919239	1.80768	3.35859
	Pc18g05540	strong similarity to maleylacetate reductase MacA - Rhodococcus opacus	0	56.1333	3.30807	101.45	2.05061	49.75	5.44472	1.8073	0.886283
	Pc12g10230	weak similarity to excision repair protein Rad4 - Saccharomyces cerevisiae	0	349.4	43.2425	630	23.0517	207.5	30.9713	1.80309	0.593875
	Pc12g13210	strong similarity to hypothetical protein SPAC922.05c - Schizosaccharomyces pombe	0	752.2	71.8562	1352.5	24.4659	179.25	33.1633	1.79806	0.238301
	Pc22g07870	strong similarity to maltose transport protein Mal31 - Saccharomyces cerevisiae	0	810.433	54.8388	1449.75	41.3657	768.4	5.51543	1.78886	0.948135
	Pc22g23270	similarity to hypothetical dihydrofolate reductase CAB16576.1 - Schizosaccharomyces pombe	0.054879	90.4333	10.8006	161.6	6.36396	86.5	1.69706	1.78695	0.956506
	Pc12g06040	strong similarity to hypothetical protein An07g02930 - Aspergillus niger	0	123.433	22.9994	217.6	1.69706	45.35	3.60624	1.76289	0.367405
	Pc13g03670	strong similarity to hypothetical protein contig31_part_i.tfa_1050wg - Aspergillus fumigatus	0	337.167	7.50489	594.25	14.0714	755.95	13.93	1.76248	2.24207
	Pc22g24290	weak similarity to hypothetical isochorismatase Ta0729 - Thermoplasma acidophilum	0.054879	201.567	10.451	351.1	47.2347	276.55	8.13173	1.74186	1.372
	Pc22g01740	strong similarity to hypothetical protein BH0485 - Bacillus halodurans	0	17.6333	4.97024	30.55	3.46482	20.3	2.26274	1.73251	1.15123
	Pc22g19330	strong similarity to nitrilase - Rhodococcus rhodochrous	0	272	3.42199	455.65	11.6673	226	44.8306	1.67518	0.830882
	Pc12g15480	strong similarity to hypothetical protein contig_1_93_scaffold_6.tfa_720cg - Aspergillus nidulans	0	25.0333	10.9701	41.55	9.54594	280.75	14.3543	1.65979	11.215
	Pc16g00140	strong similarity to high affinity hexose transporter Hxt1 - Saccharomyces cerevisiae	0	15.6	3.4176	25.75	4.17193	17.65	6.01041	1.65064	1.13141
	Pc13g15680	strong similarity to indoleamine 2,3-dioxygenase IDO - Mus musculus	0	127.767	8.16721	210.55	29.0621	298.35	21.2839	1.64793	2.33512
	Pc21g01730	strong similarity to quinate transport protein qutD - Aspergillus nidulans	0	73.7333	7.5798	121.1	18.1019	78.9	10.0409	1.64241	1.07007
	Pc12g12130	similarity to ubiquitin conjugating enzyme UBC2 - Arabidopsis thaliana	0.054879	141.367	12.079	231.2	5.51543	108.2	17.3948	1.63546	0.765386
	Pc12g00220	strong similarity to galactoside acetyltransferase lacA - Escherichia coli	0.054879	544.733	105.977	886.8	54.4472	328.2	3.67696	1.62795	0.602497
	Pc12g14880	strong similarity to hexose transporter Hxt2 - Saccharomyces cerevisiae	0	141.1	10.0354	223.95	6.57609	430.45	35.5675	1.58717	3.05067
	Pc22g20340	strong similarity to aldo keto reductase Gcy1 - Saccharomyces cerevisiae	0	366.033	35.9864	576.85	44.9013	394.15	3.04056	1.57595	1.07681
	Pc22g12360	strong similarity to transcription regulator of maltose utilization amyR - Aspergillus oryzae	0	353.667	48.2251	555.5	13.0108	178.85	6.01041	1.57069	0.505702
	Pc16g05780	similarity to inhibitor of endosome-lysosome fusion DotA - Legionella pneumophila	0	56.1	6.0025	88	4.10122	203.6	6.92965	1.56863	3.62923
	Pc21g23530	strong similarity to hypothetical protein CAD21381.1 - Neurospora crassa	0	572.333	78.3955	896	12.8693	408.05	9.68736	1.56552	0.712959
	Pc21g09950	strong similarity to hypothetical protein 1194_scaffold_2.tfa_90cg - Fusarium graminearum	0	57.5	12.676	89.55	14.7785	307.75	20.5768	1.55739	5.35217
	Pc21g09870	weak similarity to appressorium differentiation protein pth11 - Magnaporthe grisea	0	21.3667	10.1115	33.15	2.89914	172.85	15.9099	1.55148	8.0897
	Pc22g22530	strong similarity to K+ H+ exchanger Kha1 - Saccharomyces cerevisiae	0	384.3	13.5547	591	25.4558	280.45	0.353553	1.53786	0.729768
	Pc21g22820	strong similarity to alcohol dehydrogenase alcA - Aspergillus nidulans	0	313.933	277.071	482.65	75.5897	3339.65	13.2229	1.53743	10.6381
	Pc21g09300	strong similarity to gamma-glutamyl transpeptidase GGT1 - Homo sapiens	0	43.5	15.0582	66.85	3.74767	82.85	4.17193	1.53678	1.9046
	Pc21g02220	strong similarity to alpha-galactosidase aglA - Aspergillus niger [putative pseudogene]	0	107.333	23.95	164.7	16.8291	12	0	1.53447	0.111801
	Pc22g02350	strong similarity to concentrative Na+-nucleoside cotransporter cNT1 - Rattus norvegicus	0	936.467	135.093	1429.5	40.1637	428.75	38.2545	1.52648	0.457838
	Pc21g08570	strong similarity to hypothetical protein An14g06360 - Aspergillus niger	0	119.7	19.9331	182.4	3.81838	351.3	30.547	1.52381	2.93484
	Pc22g11070	strong similarity to hypothetical protein mg02423.1 - Magnaporthe grisea	0	295.867	28.0956	450.7	8.20244	337.85	11.3844	1.52332	1.1419
	Pc22g11480	strong similarity to 2-nitropropane dioxygenase ncd-2 - Neurospora crassa	0	405.867	21.6583	616.5	47.0933	465.5	10.748	1.51897	1.14693
	Pc22g11470	strong similarity to L-lactate dehydrogenase precursor Cyb2 - Saccharomyces cerevisiae	0	147.633	10.7151	223.55	5.72756	202.15	1.90919	1.51422	1.36927
	Pc22g25460	hypothetical protein	0	1275.2	187.753	1919.4	9.61665	1613.7	107.622	1.50518	1.26545
	Pc22g01380	weak similarity to hypothetical glucan beta-1,3 exoglucanase exgS - Aspergillus phoenicis	0	852.867	94.2259	1275.65	103.308	1864.15	49.5682	1.49572	2.18575
	Pc22g23370	strong similarity to aldehyde dehydrogenase aldh3 - Homo sapiens	0	162.9	32.3541	243.35	17.4655	148.05	7.56604	1.49386	0.90884
	Pc21g01700	similarity to mitochondrial respiratory function protein Mrf1 - Saccharomyces cerevisiae	0	13.2667	2.19393	19.8	7.63675	293.65	0.0707107	1.49246	22.1344
	Pc16g00760	strong similarity to hypothetical protein An11g09050 - Aspergillus niger	0	120.7	14.7299	179.15	0.353553	121.65	14.3543	1.48426	1.00787
	Pc13g10330	strong similarity to meiosis control kinase ran1p - Schizosaccharomyces pombe	0	220.533	34.9843	326.35	5.16188	556.2	41.5779	1.47982	2.52207
	Pc20g02790	weak similarity to hypothetical protein contig1487_1.tfa_1190cg - Aspergillus fumigatus	0	66.9	23.6036	98.9	23.3345	165.25	27.2236	1.47833	2.4701
	Pc16g00220	similarity to cutinase transcription factor alpha CTF1a - Fusarium solani	0	16.2	2.45153	23.75	1.48492	86.4	1.9799	1.46605	5.33333
	Pc18g03050	strong similarity to hypothetical protein contig_1_167_scaffold_14.tfa_30wg - Aspergillus nidulans	0	107.2	25.4157	156.8	31.6784	92.65	21.0011	1.46269	0.864272
	Pc22g12270	similarity to Meis1-related protein 2 MRG2 - Homo sapiens	0	69.5333	7.97768	100.9	4.80833	194.1	9.33381	1.4511	2.79147
	Pc16g12810	strong similarity to hypothetical protein CAC28784.2 - Neurospora crassa	0	537.267	67.7293	777.8	55.1543	47.85	1.76777	1.4477	0.0890619
	Pc20g03260	similarity to hypothetical protein mlr1783 - Mesorhizobium loti	0	1342.97	203.092	1935.8	117.945	2449.2	167.443	1.44144	1.82372
	Pc21g23810	strong similarity to hypothetical transcriptional regulator CAF32162.1 - Aspergillus fumigatus	0	467.333	55.6742	670.65	5.86899	210.75	0.919239	1.43506	0.450963
	Pc12g13200	strong similarity to hypothetical protein contig46_part_ii.tfa_3260wg - Aspergillus fumigatus	0	863.933	136.267	1234.85	7.00036	179.7	29.8399	1.42933	0.208002
	Pc12g00550	strong similarity to ribulose-5-phosphate-epimerase Rpe1 - Saccharomyces cerevisiae	0	252.633	32.4105	360.2	14.5664	85.2	6.08112	1.42578	0.337248
	Pc12g00490	strong similarity to hypothetical protein An03g04850 - Aspergillus niger	0	188.6	13.8597	266.5	16.5463	121.5	22.2032	1.41304	0.644221
	Pc16g01050	strong similarity to ubiquitin thiolesterase L3 - Homo sapiens	0	170.6	5.84038	238.1	2.12132	219.85	9.12168	1.39566	1.28869
	Pc12g08660	strong similarity to nicotinamide mononucleotide adenylyl transferase NMNAT - Homo sapiens	0	133.267	20.2969	185.05	1.06066	242.3	3.39411	1.38857	1.81816
	Pc16g03850	similarity to peptide synthase pesA - Metarhizium anisopliae	0	14.2333	2.07445	19.75	4.31335	96.5	2.40416	1.38759	6.77986
	Pc18g02860	similarity to protein kinase like protein An08g09960 - Aspergillus niger	0	118.6	9.07028	163.05	3.88909	96.7	1.9799	1.37479	0.815346
	Pc22g02560	strong similarity to hypothetical protein contig12.tfa_1570wg - Aspergillus fumigatus	0	799.667	107.15	1087.9	44.4063	1461.7	27.1529	1.36044	1.82789
	Pc18g00280	strong similarity to ADP-ribosylation factor 6 ARF6 - Homo sapiens	0	271.733	19.071	369.6	2.96985	241.5	2.96985	1.36016	0.888739
	Pc20g15730	strong similarity to endo 1,5-alpha-arabinanase abnA - Aspergillus niger	0	26.0333	5.83895	34.7	2.40416	12	0	1.33291	0.460948
	Pc12g04570	weak similarity to Wilms tumor susceptibility protein WT1 - Homo sapiens	0	53.0333	11.1384	70.6	6.78823	198.5	18.6676	1.33124	3.74293
	Pc21g12620	strong similarity to asparagine synthase asnB - Bacillus subtilis	0.054879	1901.53	382.585	2529.8	137.886	513.95	40.3758	1.3304	0.270282
	Pc21g22800	strong similarity to transcription regulator alcR - Aspergillus nidulans	0	142.767	29.2966	189.3	10.6066	487.45	21.8496	1.32594	3.41431
	Pc13g01500	strong similarity to hydroxyquinol 1,2-dioxygenase BAA82713.1 - Arthrobacter sp.	0	407.367	27.1531	536.5	4.10122	347.3	0.565685	1.317	0.852549
	Pc16g13050	strong similarity to hypothetical protein 1148_scaffold_2.tfa_850cg - Fusarium graminearum	0	100.467	36.1713	132.15	1.62635	118	11.738	1.31536	1.17452
	Pc16g08040	similarity to hypothetical protein contig_1_134_scaffold_11.tfa_50cg - Aspergillus nidulans	0	83.4333	62.9891	108.9	1.83848	508.8	34.224	1.30523	6.09828
	Pc21g08290	strong similarity to hypothetical protein contig49.tfa_1040wg - Aspergillus fumigatus	0	117.7	13.7982	152.9	10.8894	310.1	9.05097	1.29907	2.63466
	Pc22g03740	strong similarity to gamma-Glutamyltranspeptidase - Pseudomonas aeruginosa	0	129.9	25.8714	168.15	3.60624	339.65	26.5165	1.29446	2.6147
	Pc21g11470	strong similarity to hypothetical protein ncu02606.1 - Neurospora crassa	0.054879	215.333	36.0198	276.65	6.57609	442.55	27.365	1.28475	2.05519
	Pc21g15410	strong similarity to hypothetical protein An07g04880 - Aspergillus niger [putative sequencing error]	0	66.2	8.17068	84.75	11.5258	72.4	8.34386	1.28021	1.09366
	Pc12g03510	similarity to lipase LipP - Pseudomonas sp.	0	159.533	61.183	204.2	20.0818	19.4	1.13137	1.27998	0.121605
	Pc16g02980	strong similarity to hypothetical protein contig_1_65_scaffold_4.tfa_330wg - Aspergillus nidulans	0	238.5	81.5345	305.2	35.7796	51.05	14.4957	1.27966	0.214046
	Pc21g04450	general amino acid permease Gap1 - Penicillium chrysogenum	0	2046.4	57.4201	2617.9	77.3575	1448.4	53.7401	1.27927	0.70778
	Pc13g01890	strong similarity to acyl-CoA synthase like protein An18g03800 - Aspergillus niger	0	132	12.8137	168.6	13.7179	394.45	29.7692	1.27727	2.98826
	Pc22g08120	similarity to hypothetical meta-cleavage compound hydrolase gene ren71 - Streptomyces aureofaciens [putative sequencing error]	0	12.5333	0.92376	15.95	1.06066	81.05	2.75772	1.27261	6.46676
	Pc21g05590	strong similarity to D-amino-acid oxidase DAO - Fusarium solani	0	278.933	13.037	354.85	2.19203	538.15	25.668	1.27217	1.92931
	Pc21g23900	similarity to protease synthase and sporulation negative regulatory protein pai1 - Enterococcus faecalis	0	26.5	3.08058	33.65	1.62635	98	4.10122	1.26981	3.69811
	Pc22g13130	strong similarity to mitochondrial aspartate aminotransferase mAspAT - Mus musculus	0	622.3	248.376	786.9	93.3381	1798.4	80.6102	1.2645	2.88992
	Pc16g08810	strong similarity to hypothetical protein contig_1_7_scaffold_1.tfa_730wg - Aspergillus nidulans	0	478.1	72.4143	600.5	61.3769	1302.2	138.734	1.25601	2.7237
	Pc22g12680	weak similarity to hypothetical protein PA5433 - Pseudomonas aeruginosa	0.054879	309.233	57.9767	385.2	10.1823	563.75	11.3844	1.24566	1.82306
	Pc21g04460	strong similarity to probable U6 SNRNA-ASSOCIATED SM-LIKE PROTEIN LSM5 - Neurospora crassa	0	846.033	23.8362	1049.85	10.1116	614.1	47.5176	1.24091	0.725858
	Pc20g13620	hypothetical protein	0	433.033	52.051	534.9	1.69706	148.4	8.90955	1.23524	0.342699
	Pc20g03690	strong similarity to hypothetical protein contig1485_1.tfa_560cg - Aspergillus fumigatus	0	268.067	17.5215	329.45	31.4663	51.8	2.40416	1.22899	0.193236
	Pc21g12630	similarity to peptide synthase pesA - Metarhizium anisopliae	0	1486.73	111.921	1823.85	42.6385	117.6	13.435	1.22675	0.0790996
	Pc13g03300	strong similarity to dicarboxylic amino acid permease Dip5 - Saccharomyces cerevisiae	0	21.7667	6.8252	26.45	4.31335	124.9	6.6468	1.21516	5.73813
	Pc12g15360	hypothetical protein	0	87.1667	23.9354	105.9	4.38406	1099.7	16.8291	1.21491	12.6161
	Pc12g08730	strong similarity to conserved hypothetical protein - Xanthomonas axonopodis	0	2648.97	444.506	3199.55	35.0018	1242	95.8837	1.20785	0.468862
	Pc21g14110	strong similarity to hypothetical protein mg06620.1 - Magnaporthe grisea	0	181.333	7.39211	217.85	19.8697	41.1	2.26274	1.20138	0.226654
	Pc21g12590	similarity to 6-hydroxy-D-nicotine oxidase 6-HDNO - Arthrobacter oxidans	0	2145.57	313.723	2547.8	78.3474	481.25	7.42462	1.18747	0.2243
	Pc21g23820	strong similarity to hypothetical protein contig1495_1.tfa_1060wg - Aspergillus fumigatus	0	2288.7	458.821	2717.4	9.89949	356.1	9.05097	1.18731	0.155591
	Pc22g24000	strong similarity to NADH oxidoreductase complex I subunit Sub2 - Saccharomyces cerevisiae	0	981.4	37.3904	1162.6	7.49533	1065.85	2.19203	1.18463	1.08605
	Pc12g10000	similarity to hypothetical protein CC3654 - Caulobacter crescentus	0	1558.6	193.48	1844.4	153.866	356.25	19.1626	1.18337	0.228571
	Pc22g17290	strong similarity to multifunctional protein aroM - Aspergillus nidulans	0	114.367	9.26409	133.7	0.707107	119.75	10.3945	1.16905	1.04707
	Pc18g06270	strong similarity to hypothetical protein YCR010c - Saccharomyces cerevisiae	0	407.733	70.739	474.75	5.58614	1424.7	57.2756	1.16436	3.4942
	Pc22g12400	weak similarity to cutinase transcription factor beta CTF1b - Fusarium solani	0	343.4	67.4505	397.75	3.46482	728.25	2.6163	1.15827	2.1207
	Pc06g02110	hypothetical protein	0	229.567	18.695	265.9	7.63675	120.85	13.3643	1.15827	0.526427
	Pc12g15080	strong similarity to glycine decarboxylase subunit H like protein An08g04390 - Aspergillus niger	0.054879	315.867	24.9081	365.85	38.3959	459.05	20.7182	1.15824	1.4533
	Pc12g16030	strong similarity to hypothetical protein An16g02980 - Aspergillus niger	0	89.3667	16.809	103.35	13.0815	230.05	4.31335	1.15647	2.57423
	Pc21g09640	similarity to hypothetical protein ncu05632.1 - Neurospora crassa	0	65.6333	26.6038	75.8	1.27279	312.75	31.8905	1.1549	4.76511
	Pc16g07850	strong similarity to hypothetical protein YBR094w - Saccharomyces cerevisiae	0	183	16.1192	209.5	6.92965	45.6	9.75807	1.14481	0.24918
	Pc21g09860	strong similarity to hypothetical amidase - Schizosaccharomyces pombe	0	83.2333	10.9551	94.2	7.77817	248.85	5.72756	1.13176	2.98979
	Pc21g14460	similarity to hypothetical protein B2O8.250 - Neurospora crassa	0	282.833	20.6679	318.15	1.20208	620	5.65685	1.12487	2.1921
	Pc22g12410	strong similarity to farnesyl-protein transferase beta chain like protein An04g06620 - Aspergillus niger	0	265.833	30.8821	297.2	11.0309	606.8	27.5772	1.11799	2.28263
	Pc20g15400	strong similarity to hypothetical protein jhp0295 - Helicobacter pylori	0	47.9333	10.4749	53.3	5.65685	168.7	2.26274	1.11196	3.51947
	Pc13g10320	strong similarity to hypothetical protein contig_1_84_scaffold_5.tfa_720wg - Aspergillus nidulans	0	376.4	55.1299	417.95	10.1116	213.4	10.6066	1.11039	0.56695
	Pc21g09420	similarity to hypothetical transcription regulator protein - Schizosaccharomyces pombe	0	38.6667	3.27465	42.85	10.3945	134.45	0.777817	1.10819	3.47716
	Pc22g09380	strong similarity to glycosylphosphatidylinositol-anchored beta(1-3)glucanosyltransferase gel3 - Aspergillus fumigatus	0	377.833	33.229	417.2	54.5886	37.3	0	1.10419	0.0987208
	Pc22g04290	weak similarity to hypothetical protein An12g09890 - Aspergillus niger	0	19.4333	8.01582	21.45	1.62635	164.3	21.7789	1.10377	8.45455
	Pc21g03110	strong similarity to hypothetical protein CAD21189.1 - Neurospora crassa	0	292.967	65.0416	322.2	41.5779	840.35	67.1044	1.09978	2.86842
	Pc13g09020	similarity to nonhistone chromosomal protein Nhp6b - Saccharomyces cerevisiae	0	1466.1	28.9581	1598.4	43.2749	978.15	14.6371	1.09024	0.667178
	Pc22g05750	strong similarity to fructose-1,6-bisphosphatase fbpA - Aspergillus oryzae	0	984.667	104.358	1072.65	11.8087	2176	62.5082	1.08935	2.20988
	Pc13g03280	strong similarity to hypothetical protein contig1497_2.tfa_480wg - Aspergillus fumigatus	0	153.333	9.16861	166.45	1.62635	239.55	12.6572	1.08554	1.56228
	Pc16g03360	strong similarity to Oxodicarboxylate carrier Odc2 - Saccharomyces cerevisiae	0	840.933	61.8899	908.45	54.9422	1266.55	28.0721	1.08029	1.50612
	Pc13g07790	strong similarity to succinate-semialdehyde dehydrogenase NAD(P)+ gabD - Escherichia coli	0	76.6	15.5605	82.25	1.06066	182	1.41421	1.07376	2.37598
	Pc21g07620	strong similarity to hypothetical membrane protein Ptm1 - Saccharomyces cerevisiae	0.054879	357.933	9.67695	383.45	2.75772	414.15	11.8087	1.07129	1.15706
	Pc14g00790	strong similarity to inositol monophosphatase qutG - Aspergillus nidulans	0	149.1	8.60872	159.7	3.9598	207	0.141421	1.07109	1.38833
	Pc13g11940_s	strong similarity to glucan 1,4-alpha-glucosidase glaA - Aspergillus niger	0	3281.43	338.535	3482.6	39.7394	727.85	37.4059	1.0613	0.221809
	Pc20g00900	strong similarity to pyruvate water dikinase like protein An04g08210 - Aspergillus niger	0	14.7667	3.49905	15.65	1.48492	95.2	5.9397	1.05982	6.44695
	Pc15g01810	similarity to pectin methylesterase pme1 - Aspergillus aculeatus	0	12	0	12.6	0.848528	12	0	1.05	1
	Pc16g11450	strong similarity to hypothetical protease Mch5 - Saccharomyces cerevisiae	0	19.3	10.9576	20.25	0.919239	247.15	2.19203	1.04922	12.8057
	Pc22g23000	strong similarity to lysophospholipase extended like protein An12g07760 - Aspergillus niger	0	752.133	24.6658	788.85	10.6773	810.8	62.5082	1.04882	1.078
	Pc12g05130	strong similarity to mannosyltransferase 1 PMT1 - Candida albicans	0	810.333	19.0799	847.45	11.5258	725.05	22.6981	1.0458	0.894755
	Pc20g10760	weak similarity to hypothetical protein B2I10.080 - Neurospora crassa	0	132.067	11.3245	138.05	1.48492	258.1	5.37401	1.04531	1.95432
	Pc22g06680	acetate--CoA ligase facA - Penicillium chrysogenum	0	1218.67	356.598	1268.05	79.1252	2734.8	114.268	1.04052	2.24409
	Pc16g14380	strong similarity to P-type ATPase ENA1 - Schwanniomyces occidentalis	0	210.233	27.8162	216.2	12.7279	322.9	23.0517	1.02838	1.53591
	Pc24g01320	similarity to hypothetical S-layer protein - Clostridium thermocellum	0	314.267	17.1267	321.1	26.7286	487.4	37.1938	1.02174	1.55091
	Pc13g02350	weak similarity to DNA-directed RNA polymerase II largest subunit - Cyanidioschyzon merolae	0	2629.83	65.9006	2670.65	69.5086	1997.9	87.1156	1.01552	0.759706
	Pc18g00790	strong similarity to glutathione S-transferase like protein An02g06560 - Aspergillus niger	0	985.7	73.5407	995.65	7.14178	482.5	6.92965	1.01009	0.4895
	Pc21g01710	strong similarity to peptide synthase like protein An04g06260 - Aspergillus niger	0	45.9667	14.9112	46.35	10.253	423.95	49.851	1.00834	9.22299
	Pc16g12390	strong similarity to acetyl xylan esterase precursor axe1 - Trichoderma reesei	0	12	0	12	0	247.15	12.6572	1	20.5958
	Pc18g06090	strong similarity to acetyl-esterase I like protein An07g08940 - Aspergillus niger	0	12	0	12	0	281.35	36.8403	1	23.4458
	Pc16g09370	strong similarity to hypothetical protein YCR010c - Saccharomyces cerevisiae	0	12	0	12	0	72.75	3.3234	1	6.0625
	Pc18g05920	strong similarity to hypothetical protein contig5_part_i.tfa_450wg - Aspergillus fumigatus	0	12	0	12	0	73.15	1.90919	1	6.09583
	Pc13g06480	similarity to hypothetical protein SPBC365.16 - Schizosaccharomyces pombe	0	12	0	12	0	89.65	9.54594	1	7.47083
	Pc20g14090	strong similarity to O-methylsterigmatocystin oxidoreductase ordA - Aspergillus parasiticus	0	12	0	12	0	54.8	0.565685	1	4.56667
	Pc18g00530	strong similarity to alcohol dehydrogenase C ADHC - Mycobacterium smegmatis	0	12	0	12	0	12	0	1	1
	Pc16g04080	strong similarity to member of the major facilitator superfamily Las21 - Saccharomyces cerevisiae [putative sequencing error]	0	12	0	12	0	12	0	1	1
	Pc12g03490	strong similarity to delta-12 fatty acid desaturase - Mortierella alpina	0	12	0	12	0	12	0	1	1
	Pc22g26270_s	strong similarity to protein ras-2 - Neurospora crassa	0	12	0	12	0	118.15	28.2136	1	9.84583
	Pc14g01510	strong similarity to beta-galactosidase lacA - Aspergillus niger	0.054879	12	0	12	0	12	0	1	1
	Pc22g17680	strong similarity to hypothetical 2-hydroxyhepta-2,4-diene-1,7-dioate isomerase BH2000 - Bacillus halodurans	0.054879	12	0	12	0	56.1	3.9598	1	4.675
	Pc13g04670	strong similarity to hypothetical protein contig1469.tfa_220cg - Aspergillus fumigatus	0	21.7667	8.85569	21.7	1.83848	143.9	20.5061	0.996937	6.61103
	Pc22g10000	strong similarity to hypothetical protein SPAC922.05c - Schizosaccharomyces pombe	0	2885.1	84.788	2861.35	73.4684	801.9	63.9225	0.991768	0.277945
	Pc20g02180	strong similarity to hypothetical protein contig_1_82_scaffold_5.tfa_80cg - Aspergillus nidulans	0	149.633	4.85833	148.2	1.9799	387.35	6.01041	0.990421	2.58866
	Pc20g09970	strong similarity to D-arabinitol dehydrogenase like protein An01g10610 - Aspergillus niger	0.054879	76.1	0.655744	74.9	0.707107	119.4	6.50538	0.984231	1.56899
	Pc13g09780	strong similarity to hypothetical protein An02g07290 - Aspergillus niger	0	74.8333	15.3324	73.05	5.3033	190.95	15.7685	0.976169	2.55167
	Pc21g16020	strong similarity to desmoplakin I like protein An09g05710 - Aspergillus niger	0	95.6667	10.8795	92.65	1.48492	215.05	7.99031	0.968467	2.24791
	Pc20g12110	strong similarity to sulphydryl oxidase Sox from patent EP565172-A1 - Aspergillus niger	0	12.4	0.69282	12	0	239.2	33.6583	0.967742	19.2903
	Pc12g15560	weak similarity to cutinase transcription factor beta CTF1b - Fusarium solani	0	13.3667	1.58219	12.9	1.27279	124.35	26.5165	0.965087	9.30299
	Pc12g03480	strong similarity to hypothetical protein 1196_scaffold_3.tfa_870wg - Fusarium graminearum	0	20.1333	2.40069	19.4	1.9799	12	0	0.963576	0.596026
	Pc12g11360	strong similarity to mitochondrial intermediate peptidase Oct1 - Saccharomyces cerevisiae	0	101.933	17.0828	97.85	8.83883	238.85	2.47487	0.959941	2.3432
	Pc13g15940	strong similarity to copper amine oxidase AO-I - Aspergillus niger	0	98.4	10.9055	94.3	10.8894	183.5	1.27279	0.958333	1.86484
	Pc24g02480	similarity to 35.6K acid phosphatase - Aspergillus nidulans	0	12.5667	0.981495	12	0	77.05	6.57609	0.954907	6.1313
	Pc12g03070	similarity to integral membrane protein PTH11 - Magnaporthe grisea	0	170.9	29.1069	163.1	10.0409	555.3	24.7487	0.954359	3.24927
	Pc21g01210	similarity to hypothetical amine transporter SPCC18.02 - Schizosaccharomyces pombe	0	95.6333	11.7959	91	11.4551	571.9	11.738	0.951551	5.98013
	Pc20g00360	dicarboxylic amino acid permease Dip5 - Penicillium chrysogenum	0.054879	698.467	51.5637	663.45	63.1446	1166.65	6.15183	0.949866	1.6703
	Pc16g15380	strong similarity to hypothetical protein An01g01450 - Aspergillus niger [putative sequencing error]	0	127.133	13.482	120.4	9.33381	274.15	5.3033	0.947037	2.1564
	Pc06g01500	strong similarity to hypothetical protein An12g02740 - Aspergillus niger	0	63.5333	28.393	59.9	17.3948	545.3	12.0208	0.942812	8.5829
	Pc22g24690	weak similarity to hypothetical protein mlr2143 - Mesorhizobium loti	0	203.433	122.375	191.3	17.2534	494.1	1.9799	0.940357	2.42881
	Pc21g17290	strong similarity to hypothetical protein contig5_part_ii.tfa_870wg - Aspergillus fumigatus	0	268.467	30.355	252.35	2.33345	504.7	36.7696	0.939968	1.87994
	Pc22g02420	similarity to hypothetical protein contig1492_0.tfa_5260wg - Aspergillus fumigatus	0	134.567	16.8512	126.35	8.83883	290.45	7.56604	0.93894	2.15841
	Pc20g01550	strong similarity to fructose-2,6-bisphosphate 2-phosphatase Fbp26 - Saccharomyces cerevisiae	0	217.933	19.5459	202.4	20.3647	391.35	12.9401	0.928724	1.79573
	Pc16g04300	hypothetical protein	0	547.6	52.6556	508.2	18.5262	191.55	12.9401	0.92805	0.349799
	Pc21g09770	strong similarity to pisatin demethylase PDA6-1 - Nectria haematococca	0	208.867	61.669	193.3	9.61665	667.9	14.7078	0.925471	3.19773
	Pc20g13350	strong similarity to 2-methylcitrate dehydratase PrpD - Salmonella typhimurium	0	723.5	19.6145	668.35	53.6694	995.2	34.6482	0.923773	1.37554
	Pc21g10590	strong similarity to carbonic anhydrase pca1 - Porphyridium purpureum	0.054879	139.567	27.6685	128.85	7.99031	371	29.8399	0.923215	2.65823
	Pc21g02200	strong similarity to heterokaryon incompatibility protein HET-C - Neurospora crassa	0	1255.43	126.89	1158.05	26.3751	259.2	4.80833	0.922431	0.206463
	Pc20g13650_s	strong similarity to glucose transporter rco-3 - Neurospora crassa	0	2710.93	103.471	2490.9	32.3855	920.95	18.1726	0.918835	0.339717
	Pc22g09830	strong similarity to hypothetical protein An11g01990 - Aspergillus niger	0.054879	33.7667	18.2385	31	3.9598	140.9	0.141421	0.918065	4.17275
	Pc16g06160_s	weak similarity to hypothetical serine-rich protein SPCC1322.10 - Schizosaccharomyces pombe	0	3349.4	260.052	3074.6	88.6712	605.6	43.1335	0.917955	0.180809
	Pc22g07940	strong similarity to high-affinity nicotinic acid permease Tna1 - Saccharomyces cerevisiae	0.054879	48.3	13.8878	44.3	2.12132	134.95	6.85894	0.917184	2.794
	Pc16g00620	strong similarity to glucan 1,4-alpha-glucosidase glaA - Aspergillus niger	0	3082.17	233.962	2812.35	67.1044	1416.6	16.2635	0.912459	0.459612
	Pc22g16810	strong similarity to regulator subunit of the casein kinase II Ckb1 - Saccharomyces cerevisiae	0.054879	152.367	11.0699	138.85	4.73762	240.9	12.1622	0.911289	1.58105
	Pc21g09230	similarity to hypothetical protein 1185_scaffold_2.tfa_130cg - Fusarium graminearum	0	288.433	71.7039	259.55	40.2344	56.95	1.62635	0.899861	0.197446
	Pc04g00180_s	similarity to hypothetical protein contig36.tfa_290wg - Aspergillus fumigatus	0	13.3667	2.36714	12	0	167.65	35.426	0.897756	12.5424
	Pc18g03430	strong similarity to transulphurylase hxB - Aspergillus nidulans	0	57.7	5.11175	51.7	1.55563	168.35	1.90919	0.896014	2.91768
	Pc12g07670	strong similarity to hypothetical protein contig_1_129_scaffold_10.tfa_780cg - Aspergillus nidulans	0	13.4333	2.48261	12	0	93.95	3.74767	0.8933	6.9938
	Pc21g02550	strong similarity to hexokinase-like protein xprF - Aspergillus nidulans	0	1112.73	165.076	993.85	87.4691	398.05	5.16188	0.893161	0.357723
	Pc21g20770	strong similarity to hexokinase-like protein xprF - Aspergillus nidulans	0	166.8	2.94449	148.6	1.55563	134.4	5.51543	0.890887	0.805755
	Pc22g23260	strong similarity to synaptobrevin Snc2 - Saccharomyces cerevisiae	0	1017.43	9.75722	906.2	27.2943	740.9	28.7085	0.890673	0.728205
	Pc16g00130	strong similarity to ketoreductase krd - Zygosaccharomyces rouxii	0	112.367	11.7364	100	18.6676	128.3	7.49533	0.889944	1.1418
	Pc21g02210	strong similarity to hypothetical protein contig31_part_ii.tfa_2190wg - Aspergillus fumigatus	0	3676.63	329.291	3268.55	237.659	1078.75	255.619	0.889006	0.293407
	Pc22g03940	strong similarity to Succinyl CoA: 3-oxoacid CoA transferase SCOT - Homo sapiens	0	170.467	29.7767	149.75	11.3844	435.85	16.0513	0.878471	2.5568
	Pc21g23770	similarity to rodletless protein rodA - Aspergillus nidulans	0	620.467	199.939	541.45	98.6414	3058.7	8.90955	0.87265	4.92968
	Pc21g22860	weak similarity to hypothetical protein YCR010c - Saccharomyces cerevisiae	0	26.8667	22.9513	23.35	16.0513	2376.6	2.82843	0.869107	88.4591
	Pc21g15470	similarity to mitochondrial 25-hydroxyvitamin D3 24-hydroxylase cP450cc24 - Gallus gallus	0	742.567	109.256	643.45	3.46482	853.15	20.5768	0.866522	1.14892
	Pc12g06700	strong similarity to carboxylic acid transport protein Jen1 - Saccharomyces cerevisiae	0.054879	328.667	68.5001	284.3	3.9598	600.15	41.79	0.86501	1.82601
	Pc22g10060	strong similarity to hypothetical beta-hexosamidase A precursor BH0675 - Bacillus halodurans	0	375.9	20.5905	324.8	6.78823	131.5	2.82843	0.86406	0.349827
	Pc21g15450	strong similarity to cytochrome P450 monooxygenase P450I - Gibberella fujikuroi	0	1420.23	62.044	1209.3	2.26274	1402.2	119.642	0.85148	0.987303
	Pc12g02420	strong similarity to hypothetical UDP-glucose,sterol transferase gstA - Aspergillus oryzae	0.054879	14.1667	3.75278	12	0	71.05	7.99031	0.847059	5.01529
	Pc20g10360	beta-N-acetylhexosaminidase hex - Penicillium chrysogenum	0	3529.77	152.688	2968.55	48.5782	1344.65	206.687	0.841005	0.380946
	Pc13g04220	strong similarity to hypothetical protein An14g02070 - Aspergillus niger	0.054879	511.8	64.5352	429.7	18.5262	263.65	15.2028	0.839586	0.515143
	Pc22g12420	hypothetical protein	0	161.467	12.307	134.9	7.63675	281.7	12.4451	0.835467	1.74463
	Pc18g06440	strong similarity to alternative oxidase aox1 - Aspergillus niger	0	14.4333	2.1362	12	0	243.6	11.8794	0.831409	16.8776
	Pc12g01640	similarity to transcription factor ap1p - Schizosaccharomyces pombe	0	137.033	3.23471	113.75	6.71751	221.6	2.12132	0.83009	1.61712
	Pc13g06210	similarity to hypothetical protein contig1477_1.tfa_620wg - Aspergillus fumigatus	0	391.667	28.4138	324.4	3.25269	549.6	17.3948	0.828255	1.40323
	Pc21g04830	strong similarity to hexokinase-like protein xprF - Aspergillus nidulans [putative sequencing error]	0	3620.13	387.598	2917.4	24.0416	1261.3	11.8794	0.805882	0.348413
	Pc18g00510	similarity to hypothetical phosphoglycerate mutase SPAC5H10.03 - Schizosaccharomyces pombe	0	15.1333	4.3501	12	0	21.95	2.75772	0.792952	1.45044
	Pc16g14440	strong similarity to glucose transporter rco-3 - Neurospora crassa	0	2726.43	183.342	2147.95	53.1037	709.7	22.7688	0.787824	0.260303
	Pc18g02230	strong similarity to protein involved in vacuolar protein targeting like protein An18g04320 - Aspergillus niger	0	73.7333	6.00111	57.9	10.3238	140.35	2.33345	0.785262	1.90348
	Pc22g16500	strong similarity to protein kinase catalytic chain homolog DC2 - Drosophila sp.	0	81.0333	21.4295	63	2.40416	263.8	0.989949	0.777458	3.25545
	Pc06g01490	strong similarity to hypothetical amine transporter SPCC18.02 - Schizosaccharomyces pombe	0	15.5	4.22966	12	0	139.25	14.6371	0.774194	8.98387
	Pc18g00540	strong similarity to b-TRCP variant E3RS-IkappaB like protein An02g07700 - Aspergillus niger	0	353.733	11.4605	272.3	11.3137	288.35	8.55599	0.769789	0.815162
	Pc21g13670	strong similarity to enzyme with sugar transferase activity like protein An01g10930 - Aspergillus niger	0	3599.5	132.658	2768.1	93.1967	1390.3	55.5786	0.769023	0.386248
	Pc20g15270	strong similarity to hypothetical protein SPBC16H5.12c - Schizosaccharomyces pombe	0	141.1	5.76108	107.15	5.58614	222.3	14.0007	0.759391	1.57548
	Pc20g06240	strong similarity to choline permease Hnm1 - Saccharomyces cerevisiae	0	32.5	14.6738	24.65	0.636396	260.95	7.84889	0.758462	8.02923
	Pc21g18480	similarity to 2-hydroxyisoflavone reductase cp100 - Solanum tuberosum	0	412.5	26.6	312.85	6.01041	736.9	3.9598	0.758424	1.78642
	Pc20g09120	weak similarity to splicing factor YT521 - Rattus norvegicus	0	511.333	19.8026	387.4	22.6274	175.95	27.6479	0.757627	0.3441
	Pc22g13790	strong similarity to lipase LipP - Pseudomonas sp.	0	101.867	36.8476	76.95	3.88909	115.3	1.13137	0.755399	1.13187
	Pc21g01050	strong similarity to NAD-dependent D-arabinitol dehydrogenase ard - Candida tropicalis	0.054879	355.3	51.9687	268.1	17.9605	631.45	81.1051	0.754574	1.77723
	Pc21g22840	similarity to hypothetical protein B24B19.80 - Neurospora crassa	0	18.3667	11.0274	13.85	2.6163	1512.65	147.149	0.754083	82.3584
	Pc12g10850	strong similarity to vacuolar protein sorting-associated protein Vps27 - Saccharomyces cerevisiae	0.054879	77.5667	0.680686	58.45	7.84889	141.95	6.01041	0.753545	1.83004
	Pc12g02950	hypothetical protein	0.054879	179.367	56.7778	134.1	31.9612	635.7	79.6202	0.747631	3.54414
	Pc12g10220	strong similarity to hypothetical protein contig_1_59_scaffold_4.tfa_510cg - Aspergillus nidulans	0.054879	134.033	7.56131	98.9	0	86.2	0.848528	0.737876	0.643124
	Pc21g21390_s	alpha-aminoadipyl-cysteinyl-valine synthetase pcbAB acvA - Penicillium chrysogenum [putative sequencing error]	0	4345.2	186.279	3178.95	54.8008	2275.8	128.976	0.7316	0.52375
	Pc12g13400	strong similarity to cephalosporin esterase - Rhodosporidium toruloides	0	104.2	15.2765	75.95	1.62635	227.25	2.75772	0.728887	2.1809
	Pc13g01530	strong similarity to hypothetical protein contig589.tfa_450wg - Aspergillus fumigatus	0	67.9	11.5113	49.45	0.636396	299.7	23.3345	0.728277	4.41384
	Pc21g21370_copy1	acyl-coenzyme A:isopenicillin N acyltransferase (acyltransferase) AAT PenDE - Penicillium chrysogenum	0	1922.33	25.6621	1394.2	116.531	2270.5	129.259	0.725264	1.18112
	Pc16g04210	strong similarity to homeobox protein like protein An08g02580 - Aspergillus niger	0	363.667	71.2077	263.1	2.96985	1284.2	106.349	0.723465	3.53126
	Pc21g04890	similarity to hypothetical protein B2I10.130 - Neurospora crassa	0	1885.17	130.855	1356.45	60.0334	1108.55	2.75772	0.719539	0.588038
	Pc12g09430	strong similarity to alanine transaminase ALA2 - Hordeum vulgare	0	244.8	53.5577	175.5	20.6475	622.4	27.7186	0.716912	2.54248
	Pc06g01540	strong similarity to saframycin Mx1 synthase safA - Myxococcus xanthus	0	16.8	8.31384	12	0	760.6	60.5283	0.714286	45.2738
	Pc21g15420	strong similarity to cercosporin transporter CFP - Cercospora kikuchii	0	2564.7	75.2853	1828.15	79.4081	1377.7	17.8191	0.712812	0.537178
	Pc20g13510	strong similarity to methylcitrate synthase mcsA - Aspergillus nidulans	0	319.8	43.8216	225.45	29.3449	725.05	49.5682	0.704972	2.2672
	Pc12g09320	strong similarity to hypothetical protein SPAC922.05c - Schizosaccharomyces pombe	0	4982.13	605.432	3505.1	100.833	2089.5	107.339	0.703534	0.419399
	Pc22g14460	strong similarity to hypothetical protein contig1475_1.tfa_40wg - Aspergillus fumigatus	0	313.2	62.8365	219.2	10.8894	786.35	13.7886	0.699872	2.5107
	Pc22g09390	strong similarity to mannitol dehydrogenase mtlD - Pseudomonas fluorescens	0	296.8	7.23948	207.1	11.738	269.8	8.90955	0.697776	0.90903
	Pc22g10010	strong similarity to N-acetylglucosamine-6-phosphate deacetylase CaNAG2 - Candida albicans	0	4781.17	496.161	3321.5	308.581	2027.55	100.621	0.694705	0.42407
	Pc16g06850	strong similarity to high affinity glucose transporter HGT1 - Kluyveromyces lactis [putative sequencing error]	0	18.9333	5.20801	13.15	1.62635	24.25	0.353553	0.694542	1.28081
	Pc20g09930	similarity to 6-hydroxy-D-nicotine oxidase 6-HDNO - Arthrobacter oxidans	0	67.7667	14.9684	46.85	4.31335	265.75	14.3543	0.691343	3.92154
	Pc21g21390E-3_s	3 - side (5 kb) of alpha-aminoadipyl-cysteinyl-valine synthetase pcbAB acvA - Penicillium chrysogenum	0	4971.5	250.645	3393.8	21.0718	2480.1	153.866	0.682651	0.498864
	Pc12g12240	strong similarity to Nedd8-activating enzyme hUba3 - Homo sapiens	0	233.8	2.62869	159.25	9.54594	211.05	1.20208	0.681138	0.902695
	Pc18g05190	strong similarity to cyclophilin-like peptidyl prolyl cis-trans isomerase cypA - Aspergillus niger	0	3428.43	166.991	2324.65	231.153	2423.95	0.353553	0.67805	0.707014
	Pc06g01520	strong similarity to hypothetical protein 1323_scaffold_5.tfa_400cg - Fusarium graminearum	0	20.9333	8.04322	14.15	3.04056	441.35	46.1741	0.675955	21.0836
	Pc21g18650	strong similarity to hypothetical protein B1D4.110 - Neurospora crassa	0	215.533	43.3834	145.2	5.23259	802.85	30.7591	0.673678	3.72495
	Pc12g09360	strong similarity to phosphoenolpyruvate carboxykinase KlPck1 - Kluyveromyces lactis	0	559.4	168.733	376.4	14.5664	2833.8	108.894	0.672864	5.06578
	Pc21g05180	strong similarity to hypothetical protein An16g08500 - Aspergillus niger	0	111.6	37.5783	73.25	0.0707107	754.65	76.2968	0.656362	6.7621
	Pc22g00250	strong similarity to chitin synthase C chsC - Aspergillus fumigatus	0	545.533	43.0407	357.75	2.6163	610.6	23.1931	0.65578	1.11927
	Pc12g14420	hypothetical protein	0	1013.73	40.7733	660.75	14.2128	462.85	53.8108	0.651799	0.45658
	Pc22g15690	strong similarity to O-methylsterigmatocystin oxidoreductase ordA - Aspergillus parasiticus	0	221.667	25.2195	143.7	16.122	28.4	0	0.648271	0.12812
	Pc16g13330	similarity to hypothetical protein An15g07090 - Aspergillus niger	0	1407.2	120.359	909.25	14.4957	671.05	35.1432	0.646141	0.476869
	Pc22g18210	strong similarity to hypothetical protein contig_1_76_scaffold_5.tfa_420cg - Aspergillus nidulans	0	553.067	3.74477	356.45	45.1841	877.7	14.7078	0.644497	1.58697
	Pc20g10240	strong similarity to serine-type carboxypeptidase precursor cpdS - Aspergillus phoenicis	0	57.4667	12.7814	36.9	10.8894	209.7	24.8902	0.642111	3.64907
	Pc12r01240gn3_RC	Intergenic region	0.054879	82.6333	7.99646	52.35	1.20208	12.65	0.919239	0.633522	0.153086
	Pc18g02580	strong similarity to acid phosphatase AFPhoA - Aspergillus ficuum	0	332.7	23.5917	210.15	4.17193	440.05	12.6572	0.63165	1.32266
	Pc18g00380	strong similarity to saframycin Mx1 synthase safA - Myxococcus xanthus	0	386.633	10.9418	241.3	1.9799	378.3	15.6978	0.624106	0.978446
	Pc22g22580	strong similarity to hypothetical protein contig_1_153_scaffold_12.tfa_490wg - Aspergillus nidulans	0.054879	33.0667	6.01443	20.3	0.424264	94.3	7.35391	0.613911	2.85181
	Pc21g22040	strong similarity to hypothetical protein contig_1_153_scaffold_12.tfa_510wg - Aspergillus nidulans	0	78.9667	23.6441	48.05	6.85894	225.85	14.6371	0.608485	2.86007
	Pc21g02230	similarity to hypothetical transcription activator SPAC139.03 - Schizosaccharomyces pombe	0	593.9	112.879	360.4	33.3754	45.85	5.44472	0.606836	0.0772015
	Pc21g22250	similarity to T-2 toxin biosynthesis protein TRI7 - Fusarium sporotrichioides	0	168.167	28.0272	101.5	16.5463	17.75	4.03051	0.603568	0.10555
	Pc21r03210gn3_RC	Intergenic region	0	257.767	19.8676	151.65	4.59619	31.65	9.82878	0.588323	0.122785
	Pc22g17040	hypothetical protein	0	243.933	28.1372	139.75	2.19203	151.55	8.83883	0.572902	0.621276
	Pc21g09760	hypothetical protein	0	25.8667	12.4809	14.8	2.54558	403.45	17.0413	0.572165	15.5973
	Pc22g13470	strong similarity to tryptophan synthase Trp5 - Saccharomyces cerevisiae	0	121.133	29.9567	69.2	1.41421	274.3	6.92965	0.571271	2.26445
	Pc06g01510	similarity to hypothetical protein AAM35689.1 - Xanthomonas axonopodis	0	25.7	7.45453	14.5	2.26274	258.75	4.31335	0.564202	10.0681
	Pc20g03570	similarity to hypothetical protein csh3p - Schizosaccharomyces pombe	0.054879	319.333	26.6476	179.5	19.2333	327.35	14.7785	0.562109	1.0251
	Pc16g12170	strong similarity to cytochrome P450 pisatin demethylase PDAT9 - Nectria haematococca	0	331.267	20.7505	184.85	9.2631	94.25	6.85894	0.55801	0.284514
	Pc12g15840	strong similarity to hypothetical protein contig_1_51_scaffold_3.tfa_2180cg - Aspergillus nidulans	0	396.167	158.319	220.4	4.80833	1770.05	61.1647	0.556332	4.46794
	Pc20g00880	strong similarity to hypothetical protein SPBC27B12.12c - Schizosaccharomyces pombe	0.054879	150.1	13.4402	83.1	10.748	136.5	2.82843	0.553631	0.909394
	Pc21g21390E-3M_s	3 - side (5 kb) of alpha-aminoadipyl-cysteinyl-valine synthetase pcbAB acvA - Penicillium chrysogenum	0	4092.23	191.712	2252.2	176.635	1696.3	108.47	0.55036	0.414517
	Pc16g03220	strong similarity to hypothetical protein An09g03750 - Aspergillus niger	0	388.533	125.067	213.8	10.1823	1448.7	26.8701	0.550275	3.72864
	Pc16g14430	similarity to hypothetical protein contig1477_1.tfa_1040wg - Aspergillus fumigatus	0	176.033	22.2365	96.75	5.3033	33.2	2.12132	0.549612	0.188601
	Pc06g01530	similarity to hypothetical protein 4 - Streptomyces coelicolor	0	55.9667	21.5996	29.9	2.82843	1052.05	44.3356	0.534247	18.7978
	Pc12g01330	strong similarity to hypothetical protein contig31_part_ii.tfa_1360wg - Aspergillus fumigatus	0	279.767	44.2247	147.95	20.8597	569.85	34.4361	0.528834	2.03688
	Pc16g13490	strong similarity to short branched chain specific acyl-CoA dehydrogenase precursor ACADSB - Homo sapiens	0	290.367	9.71614	150	3.9598	347.65	5.16188	0.516588	1.19728
	Pc20g15010	strong similarity to carnitine O-acetyltransferase cat2 - Candida tropicalis	0	245.633	44.5742	126.7	23.7588	931	79.9031	0.515809	3.7902
	Pc22g00520	strong similarity to carnitine acyl carnitine carrier acuH - Aspergillus nidulans	0	112.767	14.585	58	3.53553	1299.95	34.0118	0.514336	11.5278
	Pc16g14290	strong similarity to alternative NADH:ubiquinone reductase NDH2 - Yarrowia lipolytica	0	96.4333	16.1769	49.3	9.89949	254.5	24.1831	0.511234	2.63913
	Pc13g12700	strong similarity to glucose permease Rgt2 - Saccharomyces cerevisiae	0	230.533	20.0725	117.45	15.7685	123.25	9.40452	0.509471	0.53463
	Pc21g21390E-5M_s	3 - side (5 kb) of alpha-aminoadipyl-cysteinyl-valine synthetase pcbAB acvA - Penicillium chrysogenum	0	3656.43	269.775	1846.1	144.957	1611.9	69.7207	0.504891	0.440839
	Pc22g23520	strong similarity to cercosporin transporter CFP - Cercospora kikuchii	0	373.533	43.4583	186.5	3.53553	602.5	4.10122	0.499286	1.61298
	Pc22g09430	similarity to nonribosomal peptide synthase MxaA - Stigmatella aurantiaca	0	108.333	49.3863	53.65	11.6673	1189.8	80.6102	0.495231	10.9828
	Pc16g14220	manganese superoxide dismutase AAC36583 - Penicillium chrysogenum	0	30.0333	11.0428	14.75	3.88909	106.7	0.848528	0.491121	3.55272
	Pc13g04170	similarity to cell polarity protein tea1p - Schizosaccharomyces pombe	0	54.5333	10.6289	26.75	0.494975	199.55	16.7584	0.490526	3.65923
	Pc12g08290	similarity to antifungal protein precursor paf - Penicillium chrysogenum	0	354.533	109.512	173.25	6.29325	2019.45	149.553	0.488671	5.69608
	Pc21g22240	similarity to cholesterol 7alpha-monooxygenase CYP7 - Oryctolagus cuniculus	0	49.2	2.52389	23.9	6.22254	12	0	0.485772	0.243902
	Pc16g06400	similarity to high affinity copper transporter ctr4p - Schizosaccharomyces pombe	0	175.1	40.9755	83.4	13.8593	275.05	11.9501	0.476299	1.57082
	Pc21g22260	similarity to cholesterol 7alpha-monooxygenase CYP7 - Oryctolagus cuniculus	0	106.333	3.88887	49.85	5.16188	12	0	0.468809	0.112853
	Pc15g00220	strong similarity to hypothetical protein 1196_scaffold_3.tfa_500cg - Fusarium graminearum	0	200.333	40.2433	93.8	2.54558	376.8	26.163	0.46822	1.88087
	Pc22g00530	similarity to hypothetical protein contig_1_93_scaffold_6.tfa_770cg - Aspergillus nidulans	0	508.967	150.159	234.35	13.93	1805.25	51.5481	0.460443	3.54689
	Pc16g12090	strong similarity to fatty-acid subterminal hydroxylase P450foxy - Fusarium oxysporum	0	672.067	74.7897	305.9	15.9806	1038.7	52.4673	0.455163	1.54553
	Pc20e00010_s	Predicted Gly trna	0	127.8	9.87725	57.55	3.18198	66.6	2.26274	0.450313	0.521127
	Pc21g20160	strong similarity to ABC-type vacuolar membrane protein hmt1p - Schizosaccharomyces pombe	0	496.2	49.1736	218.4	7.77817	590	25.8801	0.440145	1.18904
	Pc14g00390	strong similarity to glycine dehydrogenase component P - Pisum sativum	0	257.567	78.897	113.35	6.15183	752.85	0.0707107	0.44008	2.92293
	Pc13g00880	strong similarity to ceruloplasmin - Danio rerio	0	158.333	15.3207	69.1	2.12132	97.8	15.4149	0.436421	0.617684
	Pc21g19600	strong similarity to hypothetical protein 1329_scaffold_5.tfa_150cg - Fusarium graminearum	0.054879	175.7	4.8816	75.3	5.79828	85.8	5.79828	0.428571	0.488332
	Pc21g22810	strong similarity to aldehyde dehydrogenase aldA - Aspergillus niger	0	259.067	266.179	110.85	97.9343	3768.2	112.43	0.427882	14.5453
	Pc22g08300-3_s	strong similarity to glutamate dehydrogenase Gdh2 - Saccharomyces cerevisiae	0	1360.5	86.0699	573.75	87.6105	1545.8	53.3159	0.42172	1.1362
	Pc13g15360	strong similarity to extracellular triacylglycerol lipase Lip1 - Candida rugosa	0	121.467	55.0369	49.9	5.23259	356.1	29.5571	0.410812	2.93167
	Pc20g10040	strong similarity to choline permease Hnm1 - Saccharomyces cerevisiae [putative sequencing error]	0	114.867	7.02163	46.35	1.48492	58.2	0.424264	0.403511	0.506674
	Pc13g13280	strong similarity to carnitine acetyl transferase facC - Aspergillus nidulans	0	523.9	195.621	210.9	45.3963	2118.2	14.2836	0.402558	4.04314
	Pc12g10550	strong similarity to hypothetical protein contig1496_7.tfa_40wg - Aspergillus fumigatus	0	160.167	79.5792	62.05	20.4354	488.55	2.6163	0.387409	3.05026
	Pc13g07300	strong similarity to L-serine dehydratase Cha1 - Saccharomyces cerevisiae	0	97.1	23.654	37.3	3.53553	481.3	21.496	0.38414	4.95675
	Pc22g08300_s	strong similarity to glutamate dehydrogenase Gdh2 - Saccharomyces cerevisiae	0	1243.2	118.628	464.8	77.7817	1369.7	23.3345	0.373874	1.10175
	Pc18g00150	strong similarity to high affinity glucose transporter HGT1 - Kluyveromyces lactis	0	117.633	24.9039	43.55	2.75772	266.85	29.9106	0.370218	2.26849
	Pc12g07220	weak similarity to hypothetical protein SPBP8B7.28c - Schizosaccharomyces pombe	0	57.9333	5.78129	20.2	0.424264	119.2	1.27279	0.348677	2.05754
	Pc18g00240	strong similarity to precursor of linoleate diol synthase - Gaeumannomyces graminis	0	210.4	60.3396	67	4.10122	747.25	82.5194	0.318441	3.55157
	Pc06g00210	strong similarity to secretory component IDGF - Sarcophaga peregrina	0	100.633	31.5864	32	5.23259	1215.05	4.03051	0.317986	12.074
	Pc22g03020	strong similarity to sugar transporter Sut2 - Pichia stipitis	0	42.0667	6.25806	12	0	76.2	9.05097	0.285261	1.81141
	Pc21g19470	strong similarity to mitochondrial succinate-fumarate transporter Sfc1 - Saccharomyces cerevisiae	0	48.3	46.043	13.55	2.19203	786.5	79.196	0.280538	16.2836
	Pc15g01490	strong similarity to copper resistance-associated P-type ATPase CRP1 - Candida albicans	0	44.0667	2.75015	12	0	12	0	0.272315	0.272315
	Pc20g05090	strong similarity to ABC transporter CDR4 - Candida albicans	0.054879	45.8	3.08058	12.05	0.0707107	18.25	1.76777	0.2631	0.398472
	Pc13g16010	weak similarity to spore-wall fungal hydrophobin dewA - Aspergillus nidulans	0	58.6333	12.331	14.9	4.10122	17.85	1.3435	0.254122	0.304434
	Pc21g22230	strong similarity to hypothetical protein 1158_scaffold_2.tfa_20wg - Fusarium graminearum	0	103.067	22.9374	26.15	6.57609	12	0	0.253719	0.116429
	Pc18g05180	strong similarity to high affinity copper transporter ctr4p - Schizosaccharomyces pombe	0	98.6333	14.7517	24.05	2.75772	316.55	7.00036	0.243832	3.20936
	Pc22g13960	strong similarity to transmembrane protein PTH11 - Magnaporthe grisea	0	53.7333	8.79905	12	0	179.05	13.7886	0.223325	3.3322
	Pc20g13550	strong similarity to malate synthase acuE - Aspergillus nidulans	0	397.167	89.8489	85.8	16.9706	1255.7	49.3561	0.21603	3.16164
	Pc06g00050	strong similarity to aspergillopepsin II precursor (acid proteinase A) - Aspergillus niger	0	114.167	3.95137	22.8	2.12132	19.85	3.04056	0.199708	0.173869
	Pc06g00890	strong similarity to heat shock protein Hsp104 - Saccharomyces cerevisiae	0	461.433	87.2754	88.8	29.8399	125.3	15.6978	0.192444	0.271545
	Pc22g03660	strong similarity to isocitrate lyase acuD - Aspergillus nidulans	0	456.367	392.166	59	38.4666	2288.7	16.9706	0.129282	5.01505
	Pc22g22810	strong similarity to sulphydryl oxidase Sox from patent EP565172-A1 - Aspergillus niger	0.054879	645.233	167.679	60.65	9.40452	1051	13.5765	0.093997	1.62887
	Pc16g11490	weak similarity to hypothetical dihydrofolate reductase CAB16576.1 - Schizosaccharomyces pombe	0	252.233	52.0805	22.4	3.39411	14.55	3.18198	0.0888067	0.0576847
	Pc22g06220	similarity to integral membrane protein PTH11 - Magnaporthe grisea	0	294.633	30.1142	25.25	1.3435	174.4	10.4652	0.0856997	0.591922
